# Supplementary material for: 2-Formyl-3-hydr­oxy-9,10-anthroquinone
Source: Acta Crystallogr Sect E Struct Rep Online. 2008 Oct 22;64(Pt 11):o2164. doi: 10.1107/S1600536808032224 (PMC2959712; doi:10.1107/S1600536808032224)
Supplement: Supplementary file 1 [file e-64-o2164-sup1.cif]

##############################################################################
###                                                                        ###
###        Electronic paper (Acta Crystallographica Section E)             ###
###                                                                        ###
##############################################################################
#                                                                            #
# This CIF contains the data in a paper accepted for publication in Acta     #
# Crystallographica Section E. It conforms to the requirements of Notes      #
# for Authors for Section E, and has been peer reviewed under the auspices   #
# of the IUCr Commission on Journals.                                        #
#                                                                            #
# Full details of the Crystallographic Information File format               #
# are given in the paper "The Crystallographic Information File (CIF):       #
# a New Standard Archive File for Crystallography" by S. R. Hall, F. H.      #
# Allen and I. D. Brown [Acta Cryst. (1991), A47, 655-685].                  #
#                                                                            #
# The current version of the core CIF dictionary is obtainable from          #
# ftp://ftp.iucr.org/pub/cif_core.dic. The current version number is 2.4.    #
#                                                                            #
# Software is freely available for graphical display of the structure(s) in  #
# this CIF.  For information consult the CIF home page http://www.iucr.org/  #
# cif/home.html                                                              #
#                                                                            #
# This file may be used for bona fide research purposes within the           #
# scientific community so long as proper attribution is given to the journal # 
# article from which it was obtained.                                        #
#                                                                            #
##############################################################################
                                             
data_I
_audit_creation_method     SHELXL-97
_chemical_name_systematic
;
2-Formyl-3-hydroxy-9,10-anthroquinone
;
_chemical_name_common     ?
_chemical_formula_moiety     'C15 H8 O4'
_chemical_formula_sum     'C15 H8 O4'
_chemical_formula_iupac     'C15 H8 O4'
_chemical_formula_weight     252.21
_chemical_melting_point     ?
_symmetry_cell_setting     Triclinic
_symmetry_space_group_name_H-M     'P -1'
_symmetry_space_group_name_Hall     '-P 1'
loop_
    _symmetry_equiv_pos_as_xyz
    'x, y, z'
    '-x, -y, -z'
_cell_length_a     6.9194(2)
_cell_length_b     8.0650(2)
_cell_length_c     10.7601(3)
_cell_angle_alpha     86.250(2)
_cell_angle_beta     83.214(2)
_cell_angle_gamma     64.692(2)
_cell_volume     538.96(3)
_cell_formula_units_Z     2
_cell_measurement_reflns_used     1888
_cell_measurement_theta_min     3.3
_cell_measurement_theta_max     28.3
_cell_measurement_temperature     100(2)
_exptl_crystal_description     Block
_exptl_crystal_colour     Yellow
_exptl_crystal_size_max     0.22
_exptl_crystal_size_mid     0.04
_exptl_crystal_size_min     0.04
_exptl_crystal_density_diffrn     1.554
_exptl_crystal_density_meas     ?
_exptl_crystal_density_method     'not measured'
_exptl_crystal_F_000     260
_exptl_absorpt_coefficient_mu     0.114
_exptl_absorpt_correction_type     none
_exptl_absorpt_process_details     ?
_exptl_absorpt_correction_T_min     ?
_exptl_absorpt_correction_T_max     ?
_diffrn_ambient_temperature     100(2)
_diffrn_radiation_type     MoK\a
_diffrn_radiation_wavelength     0.71073
_diffrn_radiation_source     'fine-focus sealed tube'
_diffrn_radiation_monochromator     graphite
_diffrn_measurement_device_type     'Bruker SMART APEXII area-detector'
_diffrn_measurement_method     \w
_diffrn_detector_area_resol_mean     ?
_diffrn_reflns_number     4946
_diffrn_reflns_av_R_equivalents     0.0237
_diffrn_reflns_av_sigmaI/netI     0.0399
_diffrn_reflns_theta_min     2.79
_diffrn_reflns_theta_max     27.49
_diffrn_reflns_theta_full     27.49
_diffrn_measured_fraction_theta_max     0.978
_diffrn_measured_fraction_theta_full     0.978
_diffrn_reflns_limit_h_min     -8
_diffrn_reflns_limit_h_max     8
_diffrn_reflns_limit_k_min     -10
_diffrn_reflns_limit_k_max     10
_diffrn_reflns_limit_l_min     -13
_diffrn_reflns_limit_l_max     13
_diffrn_standards_number     0
_diffrn_standards_interval_count     .
_diffrn_standards_interval_time     .
_diffrn_standards_decay_%     ?
_reflns_number_total     2419
_reflns_number_gt     1880
_reflns_threshold_expression     I>2\s(I)
_refine_ls_structure_factor_coef     Fsqd
_refine_ls_matrix_type     full
_refine_ls_R_factor_all     0.1003
_refine_ls_R_factor_gt     0.0868
_refine_ls_wR_factor_gt     0.3327
_refine_ls_wR_factor_ref     0.3433
_refine_ls_goodness_of_fit_ref     1.111
_refine_ls_restrained_S_all     1.111
_refine_ls_number_reflns     2419
_refine_ls_number_parameters     173
_refine_ls_number_restraints     0
_refine_ls_hydrogen_treatment     constr
_refine_ls_weighting_scheme     calc
_refine_ls_weighting_details
         'calc w=1/[\s^2^(Fo^2^)+(0.1778P)^2^+2.2381P] where P=(Fo^2^+2Fc^2^)/3'
_atom_sites_solution_hydrogens     geom
_atom_sites_solution_primary     direct
_atom_sites_solution_secondary     difmap
_refine_ls_shift/su_max     0.001
_refine_ls_shift/su_mean     0.001
_refine_diff_density_max     0.487
_refine_diff_density_min     -0.443
_refine_ls_extinction_method     none
_refine_ls_extinction_coef     ?
loop_
    _atom_type_symbol
    _atom_type_description
    _atom_type_scat_dispersion_real
    _atom_type_scat_dispersion_imag
    _atom_type_scat_source
    'C' 'C' 0.0033 0.0016
                         'International Tables Vol C Tables 4.2.6.8 and 6.1.1.4'
    'H' 'H' 0.0000 0.0000
                         'International Tables Vol C Tables 4.2.6.8 and 6.1.1.4'
    'O' 'O' 0.0106 0.0060
                         'International Tables Vol C Tables 4.2.6.8 and 6.1.1.4'
_computing_data_collection     'APEX2 (Bruker, 2007)'
_computing_cell_refinement     'SAINT (Bruker, 2007)'
_computing_data_reduction     'SAINT (Bruker, 2007)'
_computing_structure_solution     'SHELXS97 (Sheldrick, 2008)'
_computing_structure_refinement     'SHELXL97 (Sheldrick, 2008)'
_computing_molecular_graphics     'X-SEED (Barbour, 2001)'
_computing_publication_material     'publCIF (Westrip, 2008)'
loop_
    _atom_site_type_symbol
    _atom_site_label
    _atom_site_fract_x
    _atom_site_fract_y
    _atom_site_fract_z
    _atom_site_U_iso_or_equiv
    _atom_site_adp_type
    _atom_site_calc_flag
    _atom_site_refinement_flags
    _atom_site_occupancy
    _atom_site_disorder_assembly
    _atom_site_disorder_group
    O O1 0.3155(6) 0.6486(5) 0.0888(3) 0.0251(8) Uani d . 1 . .
    O O2 0.2501(6) 0.3493(5) 0.0941(3) 0.0242(8) Uani d . 1 . .
    H H2 0.2611 0.4345 0.0490 0.029 Uiso calc R 1 . .
    O O3 0.2366(5) -0.0898(4) 0.4383(3) 0.0153(7) Uani d . 1 . .
    O O4 0.2779(5) 0.4648(4) 0.6688(3) 0.0172(7) Uani d . 1 . .
    C C1 0.3060(7) 0.6395(6) 0.2041(4) 0.0178(9) Uani d . 1 . .
    H H1 0.3171 0.7336 0.2474 0.021 Uiso calc R 1 . .
    C C2 0.2786(7) 0.4901(6) 0.2772(4) 0.0143(9) Uani d . 1 . .
    C C3 0.2544(7) 0.3500(6) 0.2187(4) 0.0161(9) Uani d . 1 . .
    C C4 0.2356(7) 0.2059(6) 0.2894(4) 0.0152(9) Uani d . 1 . .
    H H4 0.2187 0.1116 0.2500 0.018 Uiso calc R 1 . .
    C C5 0.2419(6) 0.2016(5) 0.4183(4) 0.0123(8) Uani d . 1 . .
    C C6 0.2335(6) 0.0406(5) 0.4916(4) 0.0112(8) Uani d . 1 . .
    C C7 0.2285(6) 0.0417(5) 0.6299(4) 0.0112(8) Uani d . 1 . .
    C C8 0.2117(7) -0.1043(6) 0.7003(4) 0.0139(8) Uani d . 1 . .
    H H8 0.1986 -0.1999 0.6601 0.017 Uiso calc R 1 . .
    C C9 0.2144(7) -0.1091(6) 0.8286(4) 0.0179(9) Uani d . 1 . .
    H H9 0.2031 -0.2083 0.8766 0.021 Uiso calc R 1 . .
    C C10 0.2336(7) 0.0310(6) 0.8883(4) 0.0188(9) Uani d . 1 . .
    H H10 0.2353 0.0269 0.9767 0.023 Uiso calc R 1 . .
    C C11 0.2503(7) 0.1762(6) 0.8187(4) 0.0173(9) Uani d . 1 . .
    H H11 0.2645 0.2709 0.8594 0.021 Uiso calc R 1 . .
    C C12 0.2462(6) 0.1835(5) 0.6895(4) 0.0113(8) Uani d . 1 . .
    C C13 0.2641(6) 0.3403(6) 0.6165(4) 0.0126(8) Uani d . 1 . .
    C C14 0.2621(6) 0.3426(5) 0.4787(4) 0.0120(8) Uani d . 1 . .
    C C15 0.2815(7) 0.4851(6) 0.4072(4) 0.0133(8) Uani d . 1 . .
    H H15 0.2968 0.5801 0.4468 0.016 Uiso calc R 1 . .
loop_
    _atom_site_aniso_label
    _atom_site_aniso_U_11
    _atom_site_aniso_U_22
    _atom_site_aniso_U_33
    _atom_site_aniso_U_12
    _atom_site_aniso_U_13
    _atom_site_aniso_U_23
    O1 0.038(2) 0.0258(18) 0.0125(16) -0.0155(16) -0.0033(13) 0.0054(13)
    O2 0.046(2) 0.0283(18) 0.0063(15) -0.0226(17) -0.0062(13) 0.0020(12)
    O3 0.0194(15) 0.0131(14) 0.0147(15) -0.0079(12) -0.0028(11) -0.0009(11)
    O4 0.0228(16) 0.0148(15) 0.0165(15) -0.0103(13) -0.0003(12) -0.0039(11)
    C1 0.021(2) 0.017(2) 0.016(2) -0.0078(17) -0.0040(16) 0.0035(16)
    C2 0.0146(19) 0.0149(19) 0.0119(19) -0.0053(16) -0.0011(14) 0.0030(15)
    C3 0.017(2) 0.021(2) 0.0103(19) -0.0080(17) -0.0030(15) 0.0010(15)
    C4 0.016(2) 0.016(2) 0.014(2) -0.0074(16) -0.0007(15) -0.0025(15)
    C5 0.0106(18) 0.0107(18) 0.0135(19) -0.0032(14) 0.0010(14) 0.0003(14)
    C6 0.0099(17) 0.0105(18) 0.0121(19) -0.0036(14) -0.0001(14) -0.0004(14)
    C7 0.0109(18) 0.0114(18) 0.0103(18) -0.0038(14) -0.0025(13) 0.0011(14)
    C8 0.0145(19) 0.0118(18) 0.015(2) -0.0053(15) -0.0023(15) 0.0013(14)
    C9 0.019(2) 0.017(2) 0.017(2) -0.0081(17) -0.0012(16) 0.0055(16)
    C10 0.024(2) 0.022(2) 0.0110(19) -0.0100(18) -0.0009(16) 0.0026(16)
    C11 0.021(2) 0.018(2) 0.013(2) -0.0084(17) -0.0008(16) -0.0009(15)
    C12 0.0108(18) 0.0112(18) 0.0109(18) -0.0039(14) -0.0002(14) -0.0005(14)
    C13 0.0112(18) 0.0125(19) 0.0139(19) -0.0046(15) -0.0015(14) -0.0010(14)
    C14 0.0116(18) 0.0112(18) 0.0127(19) -0.0044(14) 0.0001(14) -0.0002(14)
    C15 0.0138(19) 0.0112(18) 0.014(2) -0.0049(15) 0.0006(14) -0.0017(14)
loop_
    _geom_bond_atom_site_label_1
    _geom_bond_atom_site_label_2
    _geom_bond_site_symmetry_2
    _geom_bond_distance
    _geom_bond_publ_flag
    O1 C1 . 1.234(5) ?
    O2 C3 . 1.345(5) ?
    O2 H2 . 0.84 ?
    O3 C6 . 1.222(5) ?
    O4 C13 . 1.226(5) ?
    C1 C2 . 1.464(6) ?
    C1 H1 . 0.95 ?
    C2 C15 . 1.400(6) ?
    C2 C3 . 1.407(6) ?
    C3 C4 . 1.391(6) ?
    C4 C5 . 1.390(6) ?
    C4 H4 . 0.95 ?
    C5 C14 . 1.410(6) ?
    C5 C6 . 1.494(5) ?
    C6 C7 . 1.485(5) ?
    C7 C8 . 1.398(5) ?
    C7 C12 . 1.403(5) ?
    C8 C9 . 1.380(6) ?
    C8 H8 . 0.95 ?
    C9 C10 . 1.397(6) ?
    C9 H9 . 0.95 ?
    C10 C11 . 1.388(6) ?
    C10 H10 . 0.95 ?
    C11 C12 . 1.391(6) ?
    C11 H11 . 0.95 ?
    C12 C13 . 1.487(5) ?
    C13 C14 . 1.483(6) ?
    C14 C15 . 1.387(6) ?
    C15 H15 . 0.95 ?
loop_
    _geom_angle_atom_site_label_1
    _geom_angle_atom_site_label_2
    _geom_angle_atom_site_label_3
    _geom_angle_site_symmetry_1
    _geom_angle_site_symmetry_3
    _geom_angle
    _geom_angle_publ_flag
    C3 O2 H2 . . 120.0 ?
    O1 C1 C2 . . 122.8(4) ?
    O1 C1 H1 . . 118.6 ?
    C2 C1 H1 . . 118.6 ?
    C15 C2 C3 . . 119.7(4) ?
    C15 C2 C1 . . 119.1(4) ?
    C3 C2 C1 . . 121.2(4) ?
    O2 C3 C4 . . 117.9(4) ?
    O2 C3 C2 . . 121.8(4) ?
    C4 C3 C2 . . 120.3(4) ?
    C5 C4 C3 . . 119.2(4) ?
    C5 C4 H4 . . 120.4 ?
    C3 C4 H4 . . 120.4 ?
    C4 C5 C14 . . 121.2(4) ?
    C4 C5 C6 . . 118.4(4) ?
    C14 C5 C6 . . 120.3(4) ?
    O3 C6 C7 . . 121.3(4) ?
    O3 C6 C5 . . 120.5(4) ?
    C7 C6 C5 . . 118.1(3) ?
    C8 C7 C12 . . 120.1(4) ?
    C8 C7 C6 . . 118.9(4) ?
    C12 C7 C6 . . 121.0(3) ?
    C9 C8 C7 . . 119.7(4) ?
    C9 C8 H8 . . 120.1 ?
    C7 C8 H8 . . 120.1 ?
    C8 C9 C10 . . 120.4(4) ?
    C8 C9 H9 . . 119.8 ?
    C10 C9 H9 . . 119.8 ?
    C11 C10 C9 . . 120.0(4) ?
    C11 C10 H10 . . 120.0 ?
    C9 C10 H10 . . 120.0 ?
    C10 C11 C12 . . 120.2(4) ?
    C10 C11 H11 . . 119.9 ?
    C12 C11 H11 . . 119.9 ?
    C11 C12 C7 . . 119.6(4) ?
    C11 C12 C13 . . 119.4(4) ?
    C7 C12 C13 . . 121.1(3) ?
    O4 C13 C14 . . 121.0(4) ?
    O4 C13 C12 . . 121.0(4) ?
    C14 C13 C12 . . 118.0(3) ?
    C15 C14 C5 . . 119.0(4) ?
    C15 C14 C13 . . 119.7(4) ?
    C5 C14 C13 . . 121.3(4) ?
    C14 C15 C2 . . 120.5(4) ?
    C14 C15 H15 . . 119.8 ?
    C2 C15 H15 . . 119.8 ?
loop_
    _geom_torsion_atom_site_label_1
    _geom_torsion_atom_site_label_2
    _geom_torsion_atom_site_label_3
    _geom_torsion_atom_site_label_4
    _geom_torsion_site_symmetry_1
    _geom_torsion_site_symmetry_2
    _geom_torsion_site_symmetry_3
    _geom_torsion_site_symmetry_4
    _geom_torsion
    _geom_torsion_publ_flag
    O1 C1 C2 C15 . . . . 176.5(4) ?
    O1 C1 C2 C3 . . . . -2.1(7) ?
    C15 C2 C3 O2 . . . . 179.8(4) ?
    C1 C2 C3 O2 . . . . -1.7(7) ?
    C15 C2 C3 C4 . . . . -0.7(7) ?
    C1 C2 C3 C4 . . . . 177.9(4) ?
    O2 C3 C4 C5 . . . . 179.3(4) ?
    C2 C3 C4 C5 . . . . -0.3(7) ?
    C3 C4 C5 C14 . . . . 1.4(6) ?
    C3 C4 C5 C6 . . . . -176.7(4) ?
    C4 C5 C6 O3 . . . . 5.1(6) ?
    C14 C5 C6 O3 . . . . -173.0(4) ?
    C4 C5 C6 C7 . . . . -176.8(4) ?
    C14 C5 C6 C7 . . . . 5.1(6) ?
    O3 C6 C7 C8 . . . . -4.6(6) ?
    C5 C6 C7 C8 . . . . 177.4(4) ?
    O3 C6 C7 C12 . . . . 173.7(4) ?
    C5 C6 C7 C12 . . . . -4.4(6) ?
    C12 C7 C8 C9 . . . . -0.5(6) ?
    C6 C7 C8 C9 . . . . 177.7(4) ?
    C7 C8 C9 C10 . . . . 0.0(7) ?
    C8 C9 C10 C11 . . . . 0.0(7) ?
    C9 C10 C11 C12 . . . . 0.5(7) ?
    C10 C11 C12 C7 . . . . -1.0(6) ?
    C10 C11 C12 C13 . . . . 180.0(4) ?
    C8 C7 C12 C11 . . . . 1.0(6) ?
    C6 C7 C12 C11 . . . . -177.2(4) ?
    C8 C7 C12 C13 . . . . -180.0(3) ?
    C6 C7 C12 C13 . . . . 1.8(6) ?
    C11 C12 C13 O4 . . . . -1.5(6) ?
    C7 C12 C13 O4 . . . . 179.4(4) ?
    C11 C12 C13 C14 . . . . 179.2(4) ?
    C7 C12 C13 C14 . . . . 0.2(6) ?
    C4 C5 C14 C15 . . . . -1.6(6) ?
    C6 C5 C14 C15 . . . . 176.4(3) ?
    C4 C5 C14 C13 . . . . 178.7(4) ?
    C6 C5 C14 C13 . . . . -3.2(6) ?
    O4 C13 C14 C15 . . . . 1.6(6) ?
    C12 C13 C14 C15 . . . . -179.1(4) ?
    O4 C13 C14 C5 . . . . -178.7(4) ?
    C12 C13 C14 C5 . . . . 0.6(6) ?
    C5 C14 C15 C2 . . . . 0.7(6) ?
    C13 C14 C15 C2 . . . . -179.6(4) ?
    C3 C2 C15 C14 . . . . 0.4(6) ?
    C1 C2 C15 C14 . . . . -178.1(4) ?
loop_
    _geom_hbond_atom_site_label_D
    _geom_hbond_atom_site_label_H
    _geom_hbond_atom_site_label_A
    _geom_hbond_site_symmetry_A
    _geom_hbond_distance_DH
    _geom_hbond_distance_HA
    _geom_hbond_distance_DA
    _geom_hbond_angle_DHA
    _geom_hbond_publ_flag
    O2 H2 O1 . 0.84 2.00 2.635(5) 132 yes
data_global
_journal_date_recd_electronic     2008-09-23
_journal_date_accepted     2008-10-06
_journal_name_full     'Acta Crystallographica, Section E'
_journal_year     2008
_journal_volume     64
_journal_issue     11
_journal_page_first     o2164
_journal_page_last     o2164
_journal_paper_category     QO
_journal_coeditor_code     CI2681
_publ_contact_author_name     'Seik Weng Ng'
_publ_contact_author_address
;
Department of Chemistry
University of Malaya
50603 Kuala Lumpur
Malaysia
;
_publ_contact_author_email     seikweng@um.edu.my
_publ_contact_author_fax     '603-7967-4193'
_publ_contact_author_phone     '603-7967-6778'
_publ_section_title
;
2-Formyl-3-hydroxy-9,10-anthroquinone
;
loop_
    _publ_author_name
    _publ_author_address
    'Ismail, Nor Hadiani'
;
Faculty of Applied Sciences
Universiti Teknologi MARA
40450 Shah Alam
Malaysia
;
    'Osman, Che Puteh'
;
Faculty of Applied Sciences
Universiti Teknologi MARA
40450 Shah Alam
Malaysia
;
    'Awang, Khalijah'
;
Department of Chemistry
University of Malaya
50603 Kuala Lumpur
Malaysia
;
    'Abdul Malek, Sri Nurestri'
;
Institute of Biological Sciences
University of Malaya
50603 Kuala Lumpur
Malaysia
;
    'Ng, Seik Weng'
;
Department of Chemistry
University of Malaya
50603 Kuala Lumpur
Malaysia
;
