# Supplementary material for: 2-Formyl-3-hydr­oxy-9,10-anthroquinone
Source: Acta Crystallogr Sect E Struct Rep Online. 2008 Oct 22;64(Pt 11):o2164. doi: 10.1107/S1600536808032224 (PMC2959712; doi:10.1107/S1600536808032224)
Supplement: Supplementary file 2 [file e-64-o2164-Isup2.hkl]

# 
# h,k,l, Fc-squared, Fo-squared, sigma(Fo-squared) and status flag 
# 
data_I
_shelx_title '  P-1' 
_shelx_refln_list_code          4 
_shelx_F_calc_maximum      152.79 
_exptl_crystal_F_000       260.00 
_reflns_d_resolution_high  0.7699 
 
loop_ 
 _symmetry_equiv_pos_as_xyz 
 'x, y, z' 
 '-x, -y, -z' 
 
_cell_length_a     6.9194 
_cell_length_b     8.0650 
_cell_length_c    10.7601 
_cell_angle_alpha  86.250 
_cell_angle_beta   83.214 
_cell_angle_gamma  64.692 
 
_shelx_F_squared_multiplier     1.000 
 
loop_ 
 _refln_index_h 
 _refln_index_k 
 _refln_index_l 
 _refln_F_squared_calc 
 _refln_F_squared_meas 
 _refln_F_squared_sigma 
 _refln_observed_status 
   1   0   0       36.74       20.65      1.27 o 
   2   0   0    23344.38    23692.12    411.85 o 
   3   0   0       60.12       57.94      2.19 o 
   4   0   0     4035.87     4103.65     88.62 o 
   5   0   0        7.15        4.50      0.79 o 
   6   0   0      784.90      734.98     17.67 o 
  -7   0   0        2.78        1.88      1.94 o 
  -8   0   0      175.03      143.89      7.06 o 
  -7   1   0      933.22      768.78     24.39 o 
  -6   1   0       41.89       40.60      2.59 o 
  -5   1   0     1730.45     1605.88     35.99 o 
  -4   1   0        8.32       13.00      1.40 o 
  -3   1   0     3028.68     3168.54     68.77 o 
  -2   1   0        9.03        9.49      0.78 o 
  -1   1   0     4014.27     3359.41     58.72 o 
   0   1   0        2.62        4.07      0.27 o 
  -1  -1   0      547.76      346.19      9.47 o 
   2   1   0       38.15       45.92      1.10 o 
   3   1   0       16.85       33.42      1.28 o 
   4   1   0       48.32       55.82      1.87 o 
   5   1   0       16.75       12.89      1.10 o 
  -6  -1   0       17.46       22.85      2.59 o 
  -7  -1   0        5.41        4.07      1.86 o 
  -8  -1   0        3.14        3.51      2.20 o 
   7  -2   0       12.52       15.26      3.02 o 
  -6   2   0        2.08        3.99      1.73 o 
  -5   2   0       53.07       47.82      2.62 o 
  -4   2   0       91.06       91.36      3.35 o 
  -3   2   0      138.97      149.07      4.33 o 
  -2   2   0      303.92      316.51      6.24 o 
  -1   2   0      236.25      220.68      3.66 o 
   0   2   0      230.93      219.50      3.83 o 
   1   2   0      306.38      319.99      6.36 o 
   2   2   0      175.31        0.44      0.46 o 
   3   2   0      296.10      252.78      4.41 o 
   4   2   0        6.64        9.93      0.94 o 
   5   2   0      125.64      110.35      3.13 o 
  -7  -2   0       15.99       16.03      2.59 o 
  -8  -2   0        0.73        0.68      2.01 o 
   6  -3   0       12.44       15.89      2.85 o 
  -5   3   0        1.88        0.85      1.46 o 
  -4   3   0       10.08        9.11      1.55 o 
  -3   3   0       44.17       45.37      2.24 o 
  -2   3   0       18.76       23.82      1.28 o 
  -1   3   0      112.39      102.41      2.08 o 
   0   3   0       52.27       40.37      1.00 o 
   1   3   0       13.17       19.61      0.64 o 
   2   3   0       79.99        0.00      0.48 o 
   3   3   0      179.84        8.80      0.85 o 
   4   3   0       42.00       45.64      1.44 o 
   5   3   0       36.17       28.99      2.08 o 
   6   3   0       62.49       62.06      2.44 o 
  -7  -3   0        0.01        0.00      1.60 o 
  -8  -3   0       29.59       28.77      3.32 o 
   6  -4   0        9.21       12.76      3.02 o 
  -5   4   0       13.05        9.18      1.75 o 
  -4   4   0       11.96       14.37      1.87 o 
  -3   4   0       45.46       41.90      2.33 o 
  -2   4   0       95.23       91.98      3.24 o 
  -1   4   0      163.56      162.08      2.94 o 
   0   4   0      224.46      189.80      3.11 o 
   1   4   0      265.20      277.38      4.14 o 
   2   4   0       54.62       48.99      1.75 o 
   3   4   0      110.21      108.54      2.94 o 
   4   4   0        0.81        0.86      0.69 o 
   5   4   0        5.67        8.67      0.91 o 
   6   4   0        9.66        4.56      1.10 o 
   7   4   0       11.90       16.30      1.61 o 
  -8  -4   0        0.87        2.70      2.08 o 
   5  -5   0        0.38        0.00      2.25 o 
  -4   5   0        7.92        7.99      1.42 o 
  -3   5   0       11.20        9.24      1.07 o 
  -2   5   0        0.00        0.05      0.70 o 
  -1   5   0       42.40       37.93      1.35 o 
   0   5   0       28.58       25.76      1.04 o 
   1   5   0       40.26       35.57      1.04 o 
   2   5   0      120.61      131.07      3.52 o 
   3   5   0       10.88        0.87      0.70 o 
   4   5   0       43.66       43.88      1.90 o 
   5   5   0       96.12      100.15      3.09 o 
   6   5   0        4.21        6.03      0.98 o 
   7   5   0      145.61      136.53      4.32 o 
  -8  -5   0       74.13       81.04      5.34 o 
   4  -6   0        1.72        0.87      2.13 o 
  -3   6   0       37.10       37.76      2.12 o 
   2  -6   0       47.98       51.88      2.15 o 
  -1   6   0      142.45      169.74      3.34 o 
   0   6   0      474.60      398.10      6.94 o 
   1   6   0      460.23      446.30      7.54 o 
   2   6   0     1061.05      984.37     19.55 o 
   3   6   0     1014.41      987.75     19.62 o 
   4   6   0     1156.76     1097.70     21.70 o 
   5   6   0     1064.62     1101.29     21.83 o 
   6   6   0      736.86      698.45     14.51 o 
   7   6   0      652.47      689.58     12.21 o 
  -8  -6   0      382.46      376.68     14.24 o 
   3  -7   0      603.69      550.69     16.83 o 
   2  -7   0      415.84      431.65      8.59 o 
  -1   7   0     1123.53     1276.53     18.49 o 
   0   7   0      658.92      676.81     14.26 o 
   1   7   0     1009.82      951.23     19.27 o 
   2   7   0      723.90      846.68     17.32 o 
   3   7   0      724.92      675.17     14.16 o 
   4   7   0      291.02      290.96      7.05 o 
   5   7   0      374.47      343.50      8.08 o 
   6   7   0       67.70       74.71      2.96 o 
   7   7   0      154.51      153.52      3.98 o 
   8   7   0       18.09       22.19      2.17 o 
   1  -8   0        1.39        2.67      1.64 o 
   0   8   0        1.56        0.00      1.10 o 
   1   8   0       14.94        1.42      1.10 o 
   2   8   0        7.82       11.50      1.53 o 
   3   8   0        2.80        3.55      1.19 o 
   4   8   0       15.18        9.24      1.41 o 
   5   8   0        0.27        0.00      0.96 o 
   6   8   0       18.89       16.53      1.72 o 
   7   8   0        3.47        3.80      1.32 o 
   8   8   0       22.58       22.91      1.89 o 
   0   9   0       24.48       21.67      2.21 o 
   1   9   0       68.73       71.01      3.25 o 
   2   9   0       57.12       62.22      2.99 o 
   3   9   0       76.56       74.22      3.25 o 
   4   9   0       47.33       42.78      2.53 o 
   5   9   0       91.55       99.57      3.85 o 
   6   9   0        6.79        9.45      1.57 o 
   7   9   0       31.54       36.27      2.55 o 
   2  10   0       12.11       10.55      1.90 o 
   3  10   0       28.68       31.96      2.51 o 
   4  10   0        2.00        2.21      1.37 o 
   5  10   0       38.10       41.66      2.69 o 
  -5 -10   1       44.46       47.63      2.86 o 
  -3 -10   1       21.18       24.31      2.29 o 
  -2 -10   1        0.83        0.00      1.29 o 
  -7  -9   1       14.73       13.46      1.86 o 
  -6  -9   1        4.25        8.35      1.50 o 
  -5  -9   1       24.20       26.09      2.19 o 
  -4  -9   1        6.77        5.68      1.37 o 
  -3  -9   1       38.95       41.81      2.52 o 
  -2  -9   1        1.65        2.46      1.33 o 
  -1  -9   1       57.93       49.83      2.75 o 
   0  -9   1        8.10        5.46      1.58 o 
  -7  -8   1        1.33        3.30      1.24 o 
  -6  -8   1       23.62       26.09      2.05 o 
  -5  -8   1       11.48        9.00      1.42 o 
  -4  -8   1       23.58       25.32      1.97 o 
  -3  -8   1        7.53        6.96      1.32 o 
  -2  -8   1        9.94        9.56      1.53 o 
  -1  -8   1        0.24        0.68      1.08 o 
   0  -8   1        3.60        2.31      1.28 o 
   1  -8   1       33.02       58.70      2.50 o 
  -8  -7   1        8.28        6.14      1.63 o 
  -7  -7   1        1.75        0.31      1.14 o 
  -6  -7   1        0.69        0.40      0.97 o 
  -5  -7   1        0.45        0.19      0.93 o 
  -4  -7   1       10.03       11.37      1.39 o 
  -3  -7   1        0.20        0.47      0.93 o 
  -2  -7   1       34.78       37.65      2.01 o 
  -1  -7   1        1.56        2.96      1.04 o 
   0  -7   1       12.45       11.79      1.46 o 
   1  -7   1       72.58      147.18      3.87 o 
   2  -7   1        0.75        0.00      1.81 o 
   3  -7   1        6.54      107.73      7.42 o 
  -8  -6   1        4.33        6.73      1.58 o 
  -7  -6   1        0.43        1.00      1.21 o 
  -6  -6   1        0.44        0.95      0.96 o 
  -5  -6   1       15.25       27.30      1.77 o 
  -4  -6   1        1.61        3.05      1.00 o 
  -3  -6   1       54.98       53.33      2.23 o 
  -2  -6   1        1.26        3.76      0.90 o 
  -1  -6   1      129.42      122.35      3.58 o 
   0  -6   1       15.86        7.34      0.89 o 
   1  -6   1       93.99       89.36      2.21 o 
   2  -6   1       22.50       21.53      1.38 o 
   3  -6   1       31.53       30.20      2.04 o 
   4  -6   1        8.61        5.37      1.74 o 
  -8  -5   1       82.95       93.27      5.83 o 
  -7  -5   1       47.39       48.47      2.55 o 
  -6  -5   1      130.39      136.12      3.38 o 
  -5  -5   1       63.99       72.37      2.62 o 
  -4  -5   1      130.72      133.97      3.71 o 
  -3  -5   1       64.50       61.38      2.23 o 
  -2  -5   1       26.98       26.95      1.49 o 
  -1  -5   1       18.08       17.42      0.91 o 
   0  -5   1       31.74       16.48      0.97 o 
   1  -5   1        8.12       10.74      0.90 o 
   2  -5   1       44.77       48.60      1.93 o 
   3  -5   1       41.14       41.58      2.60 o 
   4  -5   1       33.32       33.14      2.72 o 
   5  -5   1       33.51       36.43      2.70 o 
  -8  -4   1        8.50        8.39      2.35 o 
  -7  -4   1        3.57        6.14      1.32 o 
  -6  -4   1        0.58        0.77      0.96 o 
   5   4  -1       12.63       23.91      2.08 o 
  -4  -4   1       17.81       21.91      1.36 o 
  -3  -4   1        0.02        0.39      0.58 o 
  -2  -4   1      149.53      141.85      3.54 o 
  -1  -4   1       23.42       20.90      0.84 o 
   0  -4   1      160.66      137.03      3.41 o 
   1  -4   1       79.45       69.25      1.85 o 
   2  -4   1       13.19       15.51      1.17 o 
   3  -4   1       44.62       39.86      1.75 o 
   4  -4   1        4.36        5.52      1.56 o 
   5  -4   1        4.21        6.71      1.91 o 
  -8  -3   1        5.22        5.74      1.55 o 
  -7  -3   1       12.42       12.48      2.39 o 
  -6  -3   1       11.82        6.60      1.14 o 
   5   3  -1       79.82       83.58      3.65 o 
  -4  -3   1      142.67      110.43      2.94 o 
  -3  -3   1      155.99        4.59      0.70 o 
  -2  -3   1      447.50      461.69      9.25 o 
  -1  -3   1      144.60      152.11      3.52 o 
   0  -3   1      302.54      208.63      4.53 o 
   1  -3   1      167.58      148.06      2.66 o 
   2  -3   1        0.01        0.00      0.57 o 
   3  -3   1       25.44       30.04      1.94 o 
   4  -3   1       23.58       20.96      2.02 o 
   5  -3   1        0.73        1.50      1.54 o 
   6  -3   1       21.58       20.15      2.59 o 
  -8  -2   1       20.18       19.10      2.04 o 
  -7  -2   1        5.00        3.58      1.94 o 
  -6  -2   1       87.34       85.81      2.91 o 
  -5  -2   1        1.62        2.80      0.81 o 
  -4  -2   1      275.24      264.96      5.96 o 
  -3  -2   1      201.90       82.27      3.12 o 
  -2  -2   1      343.27      349.95      5.90 o 
  -1  -2   1      699.70      762.18     14.52 o 
   0  -2   1      192.37       70.22      1.79 o 
   1  -2   1      523.98      525.28      7.71 o 
   2  -2   1        2.55        2.83      0.80 o 
   3  -2   1      120.19      139.52      4.20 o 
   4  -2   1       28.93       20.66      1.84 o 
   5  -2   1       14.01       14.02      1.89 o 
   6  -2   1       35.50       38.23      2.90 o 
   7  -2   1        3.64        2.59      1.98 o 
  -8  -1   1        6.39        5.01      1.57 o 
  -7  -1   1        3.91        2.85      1.72 o 
  -6  -1   1       28.03       26.87      1.66 o 
  -5  -1   1        2.75        3.10      0.86 o 
  -4  -1   1       37.83       36.08      1.53 o 
  -3  -1   1       37.98       62.99      1.61 o 
  -2  -1   1        0.01        0.00      0.44 o 
  -1  -1   1      281.07      291.22      4.06 o 
   0  -1   1      157.93      158.35      2.67 o 
   1  -1   1      732.97      749.91     11.78 o 
   2  -1   1      154.16      145.15      3.88 o 
   3  -1   1      819.12     1574.55     34.85 o 
   4  -1   1       37.88       33.55      2.03 o 
   5  -1   1       16.65       15.43      1.80 o 
   6  -1   1       14.00       12.15      1.97 o 
   7  -1   1       10.21        9.72      2.25 o 
   8   0  -1        9.87        8.56      2.70 o 
  -7   0   1        2.61        1.05      1.35 o 
  -6   0   1       18.14       16.05      2.22 o 
  -5   0   1       18.14       20.10      1.38 o 
  -4   0   1       26.66       35.95      1.63 o 
  -3   0   1       38.63       38.24      1.45 o 
  -2   0   1      114.32      159.61      3.28 o 
  -1   0   1        2.62        3.75      0.36 o 
   1   0   1       25.21       21.20      0.96 o 
   2   0   1     2008.57     2231.54     37.43 o 
   3   0   1       16.87       30.04      1.02 o 
   4   0   1      990.19     1097.32     18.87 o 
   5   0   1        3.48        4.08      1.38 o 
   6   0   1      486.14      548.52     13.80 o 
  -7   0  -1        6.29        4.04      2.03 o 
  -8   0  -1      138.18      106.81      5.97 o 
   7  -1  -1      189.78      166.96      7.37 o 
  -6   1   1        8.16        9.92      1.76 o 
  -5   1   1      458.30      440.65     10.93 o 
  -4   1   1       55.12       54.10      2.05 o 
  -3   1   1     1428.26     1653.40     29.38 o 
  -2   1   1      162.65      153.35      3.27 o 
  -1   1   1     4302.48     4391.46     62.90 o 
   0   1   1      102.43      126.31      2.72 o 
   1   1   1     2878.88     2894.37     44.93 o 
   2   1   1        7.41        0.08      0.29 o 
   3   1   1       61.75       82.94      1.93 o 
   4   1   1        0.36        0.00      0.48 o 
   5   1   1       58.96       42.87      1.58 o 
  -6  -1  -1        8.22        8.87      2.06 o 
  -7  -1  -1       68.38       58.63      4.04 o 
  -8  -1  -1       10.19       10.10      2.63 o 
   7  -2  -1        0.29        0.00      2.17 o 
  -6   2   1      172.28      155.03      4.79 o 
  -5   2   1        3.01        3.52      1.32 o 
  -4   2   1       80.69       82.37      2.59 o 
  -3   2   1       33.13       32.21      1.49 o 
  -2   2   1       14.48       10.93      0.84 o 
  -1   2   1       45.94       50.62      1.37 o 
   0   2   1      736.26      707.57     11.19 o 
   1   2   1        9.31       10.05      0.48 o 
   3   2   1      162.68      111.17      2.23 o 
   4   2   1      160.98      187.99      3.52 o 
   5   2   1       55.40       47.90      1.86 o 
  -6  -2  -1       11.01       16.63      2.27 o 
  -7  -2  -1        2.88        3.85      1.84 o 
   6  -3  -1        9.98       17.72      3.07 o 
  -5   3   1       14.68       16.05      1.78 o 
   4  -3  -1       24.49       13.44      2.20 o 
  -3   3   1       12.19       16.97      1.08 o 
  -2   3   1      160.91      147.20      2.84 o 
  -1   3   1      119.19      100.99      2.29 o 
   0   3   1      604.30      592.90      9.60 o 
   1   3   1      812.23      820.84     11.25 o 
   2   3   1      416.08      446.59      7.47 o 
   3   3   1      878.04      872.30     23.52 o 
   4   3   1       68.72       68.52      1.75 o 
   5   3   1      303.99      330.20      5.94 o 
   6   3   1        7.69        9.33      1.19 o 
  -7  -3  -1       37.83       40.69      3.43 o 
  -8  -3  -1        4.73        6.36      2.37 o 
   5  -4  -1       23.01       19.44      3.17 o 
  -4   4   1       70.52       73.29      2.57 o 
  -3   4   1      121.16      141.95      3.50 o 
  -2   4   1      141.41      136.07      2.85 o 
  -1   4   1       21.82       32.64      1.73 o 
   0   4   1      160.80      151.55      3.02 o 
   1   4   1        7.49        2.90      0.44 o 
   2   4   1       15.57        6.19      0.80 o 
   3   4   1       29.88        4.52      0.78 o 
   5   4   1        0.14        0.43      0.55 o 
   6   4   1       16.86       14.02      1.13 o 
  -7  -4  -1        0.00        0.00      1.67 o 
  -8  -4  -1        5.93        7.88      2.42 o 
   5  -5  -1        2.03        2.42      2.42 o 
   4  -5  -1       19.05       24.34      3.07 o 
  -3   5   1        0.94        0.37      1.01 o 
  -2   5   1       49.84       47.21      1.72 o 
  -1   5   1        4.84        4.45      0.78 o 
   0   5   1      101.50       92.03      1.97 o 
   1   5   1        0.66        0.73      0.46 o 
   2   5   1      134.85      139.69      2.38 o 
   3   5   1       45.35       42.39      1.35 o 
   4   5   1      114.88      107.63      2.47 o 
   6   5   1       84.87       90.08      2.53 o 
   7   5   1       28.25       30.63      2.08 o 
  -8  -5  -1       35.01       43.03      3.99 o 
   4  -6  -1        4.75        5.68      2.44 o 
   3  -6  -1        1.80        0.00      1.62 o 
   2  -6  -1       20.45       22.76      1.64 o 
  -1   6   1       19.57       37.74      1.53 o 
   0   6   1       41.38       38.75      1.39 o 
   1   6   1        1.42        0.82      0.56 o 
   2   6   1      210.31      452.11      6.68 o 
   3   6   1       12.83       11.76      1.29 o 
   4   6   1       20.14       22.61      1.58 o 
   5   6   1      102.57      114.57      3.52 o 
   6   6   1       88.01       85.71      3.27 o 
   7   6   1      191.68      183.04      4.30 o 
  -8  -6  -1       98.69      107.73      6.31 o 
   3  -7  -1      124.81      119.21      5.87 o 
   2  -7  -1      135.90      127.79      4.14 o 
   1  -7  -1      382.59      362.17      7.19 o 
   0   7   1      287.22      281.63      4.83 o 
   1   7   1      775.40      725.64     15.15 o 
   2   7   1      645.67      810.94     16.68 o 
   3   7   1      852.97      790.78     16.31 o 
   4   7   1      688.81      573.72     12.29 o 
   5   7   1      571.08      660.44     13.98 o 
   6   7   1      319.67      309.51      7.51 o 
   7   7   1      168.50      170.38      5.28 o 
  -8  -7  -1       86.01       88.22      5.85 o 
   1  -8  -1      127.37      126.76      6.21 o 
   0   8   1      152.54      142.82      4.59 o 
   1   8   1       66.76       68.57      2.97 o 
   2   8   1       30.56       32.09      2.17 o 
   3   8   1        0.55        0.26      1.05 o 
   4   8   1        0.42        0.89      1.02 o 
   5   8   1       46.85       50.20      2.57 o 
   6   8   1        8.88       10.40      1.51 o 
   7   8   1       72.52       72.02      2.69 o 
   8   8   1       26.73       40.18      3.63 o 
   0  -9  -1        8.11        9.40      2.49 o 
   1   9   1       40.11       28.90      2.32 o 
   2   9   1       29.81       35.38      2.41 o 
   3   9   1        5.84        3.90      1.36 o 
   4   9   1        9.67        8.92      1.55 o 
   5   9   1        0.20        0.97      1.15 o 
   6   9   1        0.00        0.00      1.11 o 
   7   9   1       15.86        9.17      1.67 o 
   2  10   1       61.76       60.37      3.30 o 
   3  10   1        2.34        2.25      1.41 o 
   4  10   1       77.00       80.82      3.65 o 
   5  10   1        0.01        0.49      1.28 o 
   6  10   1       48.83       50.10      3.04 o 
  -5 -10   2      303.87      319.05      8.48 o 
  -4 -10   2       33.96       41.75      2.78 o 
  -3 -10   2      381.16      414.92     10.29 o 
  -2 -10   2       45.56       54.74      3.11 o 
  -6  -9   2      152.28      163.16      5.24 o 
  -5  -9   2       29.50       31.82      2.31 o 
  -4  -9   2       95.09      100.46      3.84 o 
  -3  -9   2        7.12        4.12      1.32 o 
  -2  -9   2       21.73       25.61      2.12 o 
  -1  -9   2        2.81        0.98      1.28 o 
   0  -9   2        0.12        0.47      1.20 o 
  -7  -8   2        3.82        5.15      1.45 o 
  -6  -8   2       39.35       39.03      2.37 o 
  -5  -8   2       16.65       17.47      1.79 o 
  -4  -8   2       55.69       48.35      2.52 o 
  -3  -8   2       17.98       19.49      1.75 o 
  -2  -8   2       43.81       42.18      2.33 o 
  -1  -8   2        6.28        6.60      1.39 o 
   0  -8   2       25.39       26.76      2.04 o 
   1  -8   2        1.28        1.13      1.43 o 
   2  -8   2       14.13       12.72      4.16 o 
  -8  -7   2       10.28       14.42      1.91 o 
  -7  -7   2        8.24        6.92      1.47 o 
  -6  -7   2        6.05        7.72      1.40 o 
  -5  -7   2        6.17        7.03      1.31 o 
  -4  -7   2       14.26       15.35      1.57 o 
  -3  -7   2        3.41        3.20      1.02 o 
  -2  -7   2       13.64       16.68      1.52 o 
  -1  -7   2        0.88        1.16      1.00 o 
   0  -7   2        0.49        0.48      0.92 o 
   1  -7   2        4.93       11.36      1.32 o 
   2  -7   2        1.47        0.92      2.95 o 
   3  -7   2        7.21       10.92      2.16 o 
  -8  -6   2       68.23       96.11      3.94 o 
  -7  -6   2        5.86        8.92      1.62 o 
  -6  -6   2       52.56       45.92      2.35 o 
  -5  -6   2       33.84       40.51      2.08 o 
  -4  -6   2       70.62       61.16      2.47 o 
  -3  -6   2       77.74       84.87      2.91 o 
  -2  -6   2       99.76       90.17      2.96 o 
  -1  -6   2       63.03       65.91      2.45 o 
   0  -6   2       91.04       76.78      2.69 o 
   1  -6   2       19.00       28.22      1.53 o 
   2  -6   2       34.99       34.42      1.85 o 
   3  -6   2        1.08        1.65      1.63 o 
   4  -6   2        4.11        2.65      1.83 o 
  -8  -5   2       10.86       18.35      3.24 o 
  -7  -5   2       11.05       10.82      1.59 o 
   6   5  -2       14.96       20.01      2.29 o 
  -5  -5   2       27.14       38.21      2.01 o 
  -4  -5   2        6.84        6.75      1.03 o 
  -3  -5   2       15.66       15.20      1.26 o 
  -2  -5   2        1.47        2.14      0.77 o 
  -1  -5   2        0.01        0.21      0.68 o 
   0  -5   2        1.68        1.75      0.73 o 
   1  -5   2       12.78       15.46      1.00 o 
   2  -5   2        9.54       12.75      1.00 o 
   3  -5   2        4.00        5.37      1.63 o 
   4  -5   2       48.89       47.35      2.99 o 
   5  -5   2        2.24        4.79      2.09 o 
  -8  -4   2        6.87        5.23      2.35 o 
  -7  -4   2        2.60        2.69      1.24 o 
  -6  -4   2        6.95       10.51      1.09 o 
   5   4  -2        1.67        5.15      0.90 o 
  -4  -4   2        4.28        8.20      0.70 o 
  -3  -4   2      132.07      165.81      4.11 o 
  -2  -4   2      243.92       24.78      1.95 o 
  -1  -4   2      743.99      867.73     16.91 o 
   0  -4   2       64.89       77.56      2.29 o 
   1  -4   2      894.90      943.95     13.83 o 
   2  -4   2      139.67      150.75      2.89 o 
   3  -4   2      471.22      458.84     11.61 o 
   4  -4   2      124.96      120.48      4.54 o 
   5  -4   2      176.41      165.93      5.90 o 
   6  -4   2       48.50       39.33      3.44 o 
  -8  -3   2      163.76      153.81      4.86 o 
  -7  -3   2       37.64       37.74      1.81 o 
  -6  -3   2      509.63      524.67      9.07 o 
  -5  -3   2      110.71      120.99      2.78 o 
   4   3  -2     1513.68     1559.13     28.67 o 
  -3  -3   2      434.60      476.72      6.79 o 
  -2  -3   2     2904.15     3015.70     56.16 o 
  -1  -3   2      827.66      892.10     17.14 o 
   0  -3   2     1833.59     2005.31     31.31 o 
   1  -3   2      366.28      377.11      7.62 o 
   2  -3   2      428.44      445.24      6.83 o 
   3  -3   2       41.60       41.23      1.58 o 
   4  -3   2       93.68       91.34      3.69 o 
   5  -3   2        0.59        2.48      1.63 o 
   6  -3   2       30.11       29.14      2.84 o 
  -8  -2   2        1.72        0.92      1.38 o 
  -6  -2   2        8.16        8.07      0.98 o 
  -5  -2   2       76.92       75.52      2.10 o 
  -4  -2   2       11.25       12.26      0.79 o 
  -3  -2   2       22.15       20.75      0.94 o 
  -2  -2   2        0.10        0.05      0.32 o 
  -1  -2   2        0.06        0.58      0.36 o 
   0  -2   2       24.35       26.86      1.05 o 
   1  -2   2        3.36        5.95      0.46 o 
   2  -2   2        2.40        1.82      0.40 o 
   3  -2   2       10.85       11.89      0.83 o 
   4  -2   2       19.47        6.06      1.39 o 
   5  -2   2        0.06        0.00      1.25 o 
   6  -2   2        5.45        6.90      1.99 o 
   7  -2   2        4.29        4.90      2.18 o 
   8   1  -2       16.10       13.73      2.78 o 
  -7  -1   2        4.87        7.02      1.46 o 
  -6  -1   2       46.66       47.65      1.80 o 
  -5  -1   2       22.42       23.60      1.16 o 
  -4  -1   2       63.62       65.54      1.60 o 
  -3  -1   2      158.76      160.37      3.21 o 
  -2  -1   2       64.48       78.28      1.71 o 
  -1  -1   2      802.35      800.28     12.55 o 
   0  -1   2      115.39      131.19      2.32 o 
   1  -1   2      861.66      865.43     13.57 o 
   2  -1   2      193.02      188.00      3.58 o 
   3  -1   2      444.99      811.98     18.62 o 
   4  -1   2      127.99      119.87      4.02 o 
   6  -1   2       47.82       46.54      3.01 o 
   7  -1   2        7.28      191.04     10.54 o 
   7   0  -2        3.81        4.33      2.17 o 
  -6   0   2       18.21       18.03      1.66 o 
  -5   0   2        3.85        5.26      1.00 o 
  -4   0   2       36.75       29.12      1.34 o 
  -3   0   2       24.07       45.04      1.43 o 
  -2   0   2        4.09        1.16      0.47 o 
  -1   0   2       94.56       91.49      2.28 o 
   0   0   2      352.09      410.87      6.07 o 
   1   0   2      102.65       89.46      2.45 o 
   2   0   2      492.57      498.22     11.44 o 
   3   0   2        9.31       15.59      1.32 o 
   4   0   2      165.62      165.23      3.38 o 
   5   0   2       14.74       19.09      1.89 o 
   6   0   2      169.31      312.01      8.82 o 
   7   0   2       12.90       10.08      2.24 o 
  -8   0  -2       26.19        9.81      2.61 o 
   7  -1  -2       40.71       33.21      3.73 o 
   6  -1  -2       11.74       23.26      2.98 o 
  -5   1   2      155.63      133.05      3.38 o 
  -4   1   2        3.80        2.79      0.76 o 
  -3   1   2      616.09      601.67      9.23 o 
  -2   1   2        0.01        0.16      0.42 o 
  -1   1   2     1543.70     1570.76     22.72 o 
   0   1   2       95.30      120.22      2.77 o 
   1   1   2     1011.12     1115.73     21.40 o 
   2   1   2       86.93      104.76      1.77 o 
   3   1   2      158.78      152.71      2.51 o 
   4   1   2        7.68       10.59      0.74 o 
   5   1   2       23.18       27.93      2.15 o 
   6   1   2        4.75        7.08      1.64 o 
  -7  -1  -2       19.42       16.30      2.57 o 
  -8  -1  -2        5.38        5.32      2.37 o 
   7  -2  -2        0.29        2.51      2.44 o 
   6  -2  -2        3.52        2.27      2.16 o 
  -5   2   2        1.48        1.47      1.00 o 
  -4   2   2        9.90        9.86      1.00 o 
  -3   2   2        9.06       12.18      0.87 o 
  -2   2   2       27.69       24.03      0.96 o 
  -1   2   2       30.43       26.84      0.86 o 
   0   2   2      164.03      148.68      3.45 o 
   1   2   2      352.66      333.80      5.53 o 
   2   2   2      513.14      486.16      7.89 o 
   3   2   2      405.56      386.89      6.44 o 
   4   2   2      452.08      492.55      8.12 o 
   5   2   2      145.34      134.53      3.49 o 
  -6  -2  -2      285.50      313.70     11.14 o 
  -7  -2  -2       29.20       30.48      3.14 o 
  -8  -2  -2      149.27      142.18      7.08 o 
   6  -3  -2        0.85        0.00      2.17 o 
   5  -3  -2       29.57       34.69      3.39 o 
   4  -3  -2       12.76       60.83      4.35 o 
  -3   3   2      181.99      196.19      3.74 o 
  -2   3   2       61.93       61.15      1.63 o 
  -1   3   2      735.88      801.74     11.99 o 
   0   3   2      120.69      140.75      4.79 o 
   1   3   2     1588.89     1688.75     26.26 o 
   2   3   2       42.85       59.48      1.82 o 
   3   3   2      816.16      927.38     14.84 o 
   4   3   2        3.03        6.00      0.65 o 
   5   3   2      157.29      192.45      3.75 o 
  -6  -3  -2       16.05        5.85      1.84 o 
  -7  -3  -2       23.84       35.22      3.39 o 
  -8  -3  -2        9.57       11.03      2.44 o 
   5  -4  -2       16.07        9.45      2.73 o 
  -4   4   2      129.30      132.67      4.49 o 
  -3   4   2       12.80       13.03      1.12 o 
  -2   4   2      147.58      159.35      3.16 o 
   0   4   2      100.46      130.19      2.76 o 
   1   4   2        0.60        4.07      0.57 o 
   2   4   2       55.69       50.21      1.81 o 
   3   4   2       18.67       25.30      1.06 o 
   4   4   2       18.52       20.32      1.02 o 
   5   4   2       25.93       26.63      1.21 o 
   6   4   2       26.03       27.12      1.34 o 
  -7  -4  -2        5.91        6.40      2.08 o 
  -8  -4  -2       19.26       17.96      3.00 o 
   5  -5  -2        3.57        0.12      2.54 o 
   4  -5  -2        2.30        2.08      2.13 o 
  -3   5   2        8.76        8.31      1.68 o 
  -2   5   2        1.31        0.89      0.93 o 
  -1   5   2        4.79        5.30      0.94 o 
   0   5   2        4.94        3.78      0.74 o 
   1   5   2       16.51       17.22      0.87 o 
   2   5   2        5.12        5.75      0.55 o 
   3   5   2       76.59       70.36      1.89 o 
   4   5   2       20.85       22.13      1.14 o 
   5   5   2       54.18       72.49      2.15 o 
   6   5   2       31.70       31.24      1.52 o 
  -7  -5  -2        0.51        1.00      1.91 o 
  -8  -5  -2       17.66       24.93      3.26 o 
   4  -6  -2        4.86        3.79      2.39 o 
  -3   6   2       13.67       16.59      2.03 o 
  -2   6   2       14.59       14.76      1.78 o 
  -1   6   2       57.02       59.03      1.88 o 
   0   6   2       10.68       11.43      0.93 o 
   1   6   2      154.76      155.92      2.91 o 
   2   6   2        3.87        4.44      0.61 o 
   3   6   2      152.98      144.37      3.21 o 
   4   6   2       58.62       53.41      2.27 o 
   5   6   2      239.63      513.09     10.97 o 
   6   6   2       64.38       57.48      2.08 o 
   7   6   2        1.65        2.29      0.93 o 
  -8  -6  -2       41.69       54.11      4.55 o 
   3  -7  -2        1.78        0.00      2.06 o 
  -2   7   2        1.02        1.30      1.14 o 
  -1   7   2       19.87       27.15      1.68 o 
   0   7   2        0.14        0.17      0.69 o 
   1   7   2       40.88       43.13      2.29 o 
   2   7   2       14.61       22.73      1.76 o 
   3   7   2       18.97       17.12      1.64 o 
   4   7   2       65.92       14.60      1.53 o 
   5   7   2       71.00      145.69      4.33 o 
   6   7   2        0.91        1.21      1.05 o 
   7   7   2       34.80        6.10      1.18 o 
  -8  -7  -2       17.30       15.89      3.12 o 
   2  -8  -2        2.77        3.94      2.17 o 
   1  -8  -2        2.49        3.19      2.10 o 
   0  -8  -2        0.06        1.11      1.91 o 
   1   8   2        1.18        0.53      1.10 o 
   2   8   2        4.77        6.18      1.34 o 
   3   8   2        0.01        0.26      1.01 o 
   4   8   2       31.21       29.28      2.04 o 
   5   8   2        0.64        0.19      1.01 o 
   6   8   2       77.58       76.87      3.17 o 
   7   8   2       23.91       18.86      1.64 o 
  -8  -8  -2       91.49      102.16      6.67 o 
   0  -9  -2        0.00        0.00      1.60 o 
   1   9   2      106.48      100.54      3.98 o 
   2   9   2        8.32        9.26      1.62 o 
   3   9   2      177.97      174.78      5.38 o 
   4   9   2       41.72       41.32      2.54 o 
   5   9   2      165.82      171.80      5.29 o 
   6   9   2       38.05       51.27      2.77 o 
   7   9   2       75.10       82.42      2.98 o 
   2  10   2        3.07        1.43      1.48 o 
   3  10   2       11.27       17.03      2.10 o 
   4  10   2        1.36        1.03      1.40 o 
   5  10   2        7.57        0.90      1.79 o 
   6  10   2        3.35        2.30      1.46 o 
  -4 -10   3        0.78        0.32      1.30 o 
  -3 -10   3       53.87       61.77      3.18 o 
  -6  -9   3       47.89       55.25      3.00 o 
  -5  -9   3       15.94       17.32      2.02 o 
  -4  -9   3       33.00       44.92      2.60 o 
  -3  -9   3       17.86       20.28      1.93 o 
  -2  -9   3       19.52       28.72      2.28 o 
  -1  -9   3       11.76       15.01      1.88 o 
   0  -9   3        3.03        4.75      1.42 o 
  -7  -8   3        0.52        1.26      1.32 o 
  -6  -8   3        0.17        0.26      1.09 o 
  -5  -8   3        6.93        6.23      1.37 o 
  -4  -8   3        0.01        0.00      0.93 o 
  -3  -8   3       12.27       13.76      1.59 o 
  -2  -8   3        0.69        0.52      1.05 o 
  -1  -8   3       23.26       23.71      1.96 o 
   0  -8   3        0.12        0.35      1.06 o 
   1  -8   3       23.69       45.25      5.78 o 
   2  -8   3        0.88        1.50      3.45 o 
   7   7  -3        0.01        0.00      1.60 o 
  -6  -7   3        0.22        0.21      1.08 o 
  -5  -7   3       29.41       49.05      2.49 o 
  -4  -7   3        0.02        0.07      0.90 o 
  -3  -7   3       18.22       17.11      1.57 o 
  -2  -7   3       24.75       44.54      2.19 o 
  -1  -7   3       29.00       27.71      1.86 o 
   0  -7   3       14.43       18.31      1.59 o 
   1  -7   3       14.69       19.17      1.54 o 
   2  -7   3       13.84       13.61      4.01 o 
   3  -7   3        1.44        0.00      1.85 o 
  -8  -6   3       25.68       34.21      2.60 o 
  -7  -6   3        0.58        0.27      1.28 o 
   6   6  -3       26.62       30.89      3.02 o 
  -5  -6   3       19.82       28.10      1.93 o 
  -4  -6   3       37.19       29.47      1.85 o 
  -3  -6   3       28.45       27.96      1.74 o 
  -2  -6   3       20.00       28.64      1.69 o 
  -1  -6   3       20.76       23.87      1.65 o 
   0  -6   3        0.15        1.28      0.90 o 
   1  -6   3        9.43       12.04      1.16 o 
   2  -6   3        3.32        5.14      1.75 o 
   3  -6   3        0.24        0.00      1.50 o 
   4  -6   3        3.33        4.38      1.98 o 
  -8  -5   3        0.58        0.32      1.31 o 
  -7  -5   3        6.22       10.69      1.70 o 
   6   5  -3        6.73        6.87      1.91 o 
  -5  -5   3       56.26       61.07      2.52 o 
  -4  -5   3       15.00       16.87      1.43 o 
  -3  -5   3      158.10      156.23      4.17 o 
  -2  -5   3       21.67       26.30      1.53 o 
  -1  -5   3      163.55      160.57      4.11 o 
   0  -5   3       17.82       21.32      1.36 o 
   1  -5   3       81.25       77.86      1.99 o 
   2  -5   3       22.25       23.84      1.19 o 
   3  -5   3       32.76       35.70      2.64 o 
   4  -5   3       11.87       10.54      2.07 o 
   5  -5   3       11.95       14.61      2.56 o 
  -8  -4   3        3.71        3.00      2.22 o 
  -7  -4   3        9.14        9.59      1.58 o 
  -6  -4   3        8.43       11.38      1.46 o 
   5   4  -3       22.61       27.65      1.53 o 
  -4  -4   3        5.23        5.63      0.68 o 
  -3  -4   3       49.86       49.63      1.99 o 
  -2  -4   3        0.02        1.26      1.01 o 
  -1  -4   3       47.50       47.82      1.80 o 
   2  -4   3        9.27       10.61      0.83 o 
   3  -4   3       28.20       33.15      2.36 o 
   4  -4   3       52.82       54.13      3.11 o 
   5  -4   3       50.81       50.00      3.25 o 
  -8  -3   3       45.57       45.59      3.85 o 
  -7  -3   3       22.21       20.59      1.52 o 
  -6  -3   3      137.28      146.07      3.39 o 
  -5  -3   3       45.43       66.63      1.77 o 
  -4  -3   3      447.41      503.33      8.45 o 
  -3  -3   3       79.53       88.26      1.93 o 
  -2  -3   3     1333.21     1499.75     24.05 o 
  -1  -3   3      154.60      161.40      3.08 o 
   0  -3   3     1685.87     1815.19     28.41 o 
   1  -3   3      186.38      193.50      3.29 o 
   2  -3   3      747.58      751.57     11.08 o 
   3  -3   3      145.14      171.58      5.33 o 
   4  -3   3      189.40      181.46      5.78 o 
   5  -3   3       35.31       30.06      2.74 o 
   6  -3   3       42.39       42.87      3.41 o 
   8   2  -3        7.74        6.70      2.06 o 
  -7  -2   3      219.09      204.45      5.60 o 
  -6  -2   3        6.94        4.38      0.93 o 
  -5  -2   3      392.47      383.55      6.07 o 
  -4  -2   3        7.84        9.95      0.78 o 
  -3  -2   3      571.02      620.63     10.12 o 
  -2  -2   3       15.26       22.04      0.88 o 
  -1  -2   3      244.39      282.79      4.91 o 
   0   2  -3        0.16       78.50      2.78 o 
   1  -2   3        2.13        1.57      0.38 o 
   2  -2   3       47.27       49.90      1.14 o 
   3  -2   3       43.69       40.16      1.31 o 
   4  -2   3       64.19       61.46      2.96 o 
   5  -2   3       18.18       14.94      2.12 o 
   6  -2   3       63.02       85.17      4.07 o 
   7  -2   3        4.37        3.14      2.07 o 
   8   1  -3        0.04        1.09      2.17 o 
   7   1  -3        7.54        2.95      2.03 o 
  -6  -1   3       13.23       14.66      1.20 o 
  -5  -1   3        9.95       10.41      0.93 o 
  -4  -1   3      124.42      118.67      2.38 o 
  -3  -1   3        0.60        1.10      0.43 o 
  -2  -1   3      463.88      443.27      9.04 o 
  -1  -1   3       61.14       52.68      1.55 o 
   0   1  -3      477.99      462.04      9.18 o 
   1  -1   3      100.37       96.65      2.03 o 
   2  -1   3       97.71       98.15      3.07 o 
   3  -1   3      127.87      266.10      6.96 o 
   4  -1   3       11.87       14.08      1.66 o 
   6  -1   3        7.84        6.29      1.87 o 
  -7   1  -3        4.43        9.38      2.51 o 
   7   0  -3        1.91        3.32      2.20 o 
  -6   0   3        2.97        4.00      1.10 o 
  -4   0   3        0.00        0.50      0.69 o 
  -3   0   3      111.51      164.90      3.34 o 
  -2   0   3        0.22        1.03      0.47 o 
  -1   0   3      325.84      333.84      6.93 o 
   0   0   3       51.17       48.23      1.06 o 
   1   0   3      354.13      317.13      7.21 o 
   2   0   3       53.94       49.23      1.93 o 
   3   0   3      109.78      107.52      3.43 o 
   4   0   3        7.20        9.35      1.34 o 
   5   0   3       18.99       20.91      2.05 o 
   6   0   3        3.64        8.76      1.84 o 
   7   0   3        6.79        4.74      1.99 o 
   8   0   3       33.83       11.84      2.51 o 
   7  -1  -3       11.43       11.29      2.78 o 
   6  -1  -3       54.23       88.73      4.89 o 
  -5   1   3       18.24       16.74      1.35 o 
  -4   1   3       36.66       33.81      1.54 o 
  -3   1   3       14.31       13.72      0.94 o 
  -2   1   3       59.48       56.24      1.49 o 
  -1   1   3        9.77       10.61      0.96 o 
   0   1   3      140.29      239.89      4.15 o 
   1   1   3       15.64       17.76      0.89 o 
   2   1   3       47.69       45.53      1.82 o 
   3   1   3       36.53       55.03      1.13 o 
   4   1   3       36.07       32.44      1.95 o 
   5   1   3        0.25        0.66      1.18 o 
   6   1   3       19.32       20.72      2.19 o 
   7   1   3        5.96        3.84      1.85 o 
  -8  -1  -3        2.30        0.00      2.16 o 
   6  -2  -3        5.64        8.97      2.51 o 
  -5   2   3        0.00        0.00      1.36 o 
  -4   2   3        3.08        3.25      0.90 o 
  -3   2   3        9.29       16.67      0.96 o 
  -2   2   3       61.94       56.44      1.40 o 
  -1   2   3        7.16        7.67      0.66 o 
   0   2   3      338.76      353.65      7.43 o 
   1   2   3       33.62       30.86      1.01 o 
   2   2   3      581.30      602.99     11.98 o 
   3   2   3        4.75        3.15      0.47 o 
   4   2   3      270.73      251.28      4.06 o 
  -5  -2  -3        6.72        7.83      1.76 o 
  -6  -2  -3       44.47       42.45      3.29 o 
  -7  -2  -3       14.73       14.02      2.47 o 
  -8  -2  -3        3.39        1.91      2.03 o 
   6  -3  -3        4.57        4.30      2.59 o 
  -5   3   3        0.04        0.00      1.45 o 
  -4   3   3        5.04        5.43      1.54 o 
  -3   3   3        2.95        2.61      0.85 o 
  -2   3   3        0.52        0.88      0.57 o 
   1  -3  -3        4.09        2.76      1.11 o 
   1   3   3       29.93       57.36      1.51 o 
   2   3   3      208.28      208.47      6.48 o 
   3   3   3      255.64      360.10      6.19 o 
   4   3   3      148.57      158.02      3.13 o 
   5   3   3      344.77      394.75      6.83 o 
  -6  -3  -3       35.27       33.41      3.02 o 
  -7  -3  -3      218.04      208.41      8.63 o 
  -8  -3  -3       10.22        6.60      2.25 o 
  -5   4   3       58.13       48.80      3.11 o 
  -4   4   3      214.52      205.22      6.06 o 
  -3   4   3      183.53      173.93      5.06 o 
  -2   4   3      511.10      529.17      9.95 o 
  -1   4   3      460.80      448.44      8.29 o 
   0   4   3     1142.29     1257.23     24.80 o 
   1   4   3      594.81      625.61     10.30 o 
   2   4   3     1244.33     1488.69     23.97 o 
   3   4   3      272.13      291.81      5.33 o 
   4   4   3      436.07      516.15      8.79 o 
   5   4   3       66.55       71.98      2.00 o 
   6   4   3       58.14       62.91      1.89 o 
  -7  -4  -3       23.20       24.99      3.04 o 
  -8  -4  -3        3.56        5.24      2.25 o 
  -4   5   3       28.33       27.43      2.58 o 
  -3   5   3       37.70       42.28      2.63 o 
  -2   5   3       18.55       21.03      1.87 o 
  -1   5   3       25.51       37.59      1.69 o 
   0   5   3        5.58        8.51      1.12 o 
   1   5   3       11.32       11.67      0.90 o 
   2   5   3        2.49        2.39      0.54 o 
   3   5   3       70.03       67.12      1.89 o 
   4   5   3        2.72        2.82      0.67 o 
   5   5   3       57.94       68.51      2.08 o 
   6   5   3        0.04        0.00      0.69 o 
  -7  -5  -3       13.66       13.54      2.59 o 
  -8  -5  -3       17.50       35.37      3.75 o 
   4  -6  -3        0.92        2.32      2.42 o 
  -3   6   3       32.85       32.85      2.60 o 
  -2   6   3        1.60        1.68      1.28 o 
  -1   6   3       42.20       47.20      2.41 o 
   0   6   3        0.00        0.00      0.84 o 
   1   6   3       41.63       38.78      1.36 o 
   2   6   3       26.34       43.21      1.34 o 
   3   6   3       46.78       43.75      1.63 o 
   4   6   3       12.41       12.84      1.04 o 
   5   6   3       48.02       40.76      1.69 o 
   6   6   3        1.10        2.77      0.88 o 
  -7  -6  -3       24.21       34.09      3.67 o 
  -8  -6  -3       73.97      145.22      7.47 o 
  -3   7   3        8.27       10.40      2.06 o 
  -2   7   3        1.29        0.27      1.10 o 
  -1   7   3       13.52       17.70      1.53 o 
   0   7   3        4.30        2.04      0.94 o 
   1   7   3        5.50        7.92      0.86 o 
   2   7   3       15.91       20.84      1.73 o 
   3   7   3        0.01        0.00      0.83 o 
   4   7   3       40.36       43.36      2.20 o 
   5   7   3        1.30        0.19      0.93 o 
   6   7   3       60.97       61.83      2.85 o 
   7   7   3       29.33        2.14      0.99 o 
  -8  -7  -3       44.97       46.66      4.48 o 
   1  -8  -3       46.27       45.86      4.07 o 
   0  -8  -3       19.44       21.28      2.95 o 
   1   8   3       70.51       68.21      3.08 o 
   2   8   3       12.76       19.39      1.88 o 
   3   8   3       71.60       69.64      2.98 o 
   4   8   3        6.36        1.49      1.14 o 
   5   8   3       31.19       33.53      2.23 o 
   6   8   3        8.21       10.44      1.47 o 
   7   8   3        3.69        0.79      0.69 o 
  -8  -8  -3        6.05        1.98      2.49 o 
   0  -9  -3        0.08        0.00      1.94 o 
  -1  -9  -3        3.67        3.17      2.17 o 
   2   9   3        8.05        8.80      1.60 o 
   3   9   3        0.09        0.91      1.15 o 
   4   9   3       13.42       13.43      1.79 o 
   5   9   3       14.20       14.66      1.84 o 
   6   9   3        6.55        3.03      1.34 o 
   7   9   3       39.09       45.47      2.33 o 
   2  10   3      103.13      113.98      4.50 o 
   3  10   3        4.20        5.78      1.76 o 
   4  10   3      111.50      134.90      4.84 o 
   5  10   3       15.62       11.83      1.82 o 
  -6  -9   4        9.84        8.93      1.80 o 
  -5  -9   4        2.42        4.64      1.46 o 
  -4  -9   4       20.68       26.50      2.26 o 
  -3  -9   4        4.84        4.93      1.47 o 
  -2  -9   4       43.20       38.83      2.43 o 
  -1  -9   4        1.77        1.41      1.23 o 
   0  -9   4       24.73       28.46      5.49 o 
   7   8  -4       10.64       10.32      2.51 o 
  -6  -8   4       16.73       14.95      1.90 o 
  -5  -8   4       13.61       12.79      1.75 o 
  -4  -8   4        7.25        7.77      1.42 o 
  -3  -8   4        2.67        2.66      1.22 o 
  -2  -8   4        0.47        0.12      0.97 o 
  -1  -8   4        3.15        0.26      1.04 o 
   0  -8   4        0.84        0.89      1.08 o 
   1  -8   4       17.37       16.03      4.52 o 
   7   7  -4       25.55       26.30      3.10 o 
   6   7  -4       34.36       28.48      3.14 o 
  -5  -7   4       91.06       99.77      3.64 o 
  -4  -7   4       79.44       54.12      2.54 o 
  -3  -7   4       72.55       58.66      2.59 o 
  -2  -7   4      138.97      149.55      4.41 o 
  -1  -7   4       63.15       49.61      2.37 o 
   0  -7   4       71.39       53.06      2.45 o 
   1  -7   4       51.16       49.58      5.10 o 
   2  -7   4       46.91       50.11      5.46 o 
   3  -7   4       33.36       30.38      3.16 o 
  -8  -6   4       41.37       45.03      2.90 o 
   7   6  -4        9.12        8.31      2.25 o 
   6   6  -4       40.63       36.91      3.43 o 
  -5  -6   4        6.29       10.97      1.44 o 
  -4  -6   4       33.67       28.67      1.93 o 
  -3  -6   4        4.36        7.22      1.19 o 
  -2  -6   4       64.52       85.56      2.94 o 
  -1  -6   4       10.91       10.67      1.24 o 
   0  -6   4       10.52        8.25      1.14 o 
   1  -6   4       10.79       11.52      1.21 o 
   2  -6   4        0.38        1.21      1.53 o 
   3  -6   4        6.90        9.23      2.05 o 
   4  -6   4        0.60        1.42      2.02 o 
  -8  -5   4        2.35        2.54      1.60 o 
  -7  -5   4        4.94        6.62      1.55 o 
   6   5  -4        4.03        5.20      1.94 o 
   5   5  -4       20.94       29.95      2.69 o 
  -4  -5   4        7.34        6.81      1.15 o 
  -3  -5   4       33.48       35.32      1.88 o 
  -2  -5   4        9.08       10.17      1.12 o 
  -1  -5   4       70.05       68.34      2.40 o 
   0  -5   4       12.95       13.52      1.21 o 
   1  -5   4       56.54       53.53      1.65 o 
   2  -5   4        9.93       11.24      1.83 o 
   3  -5   4       15.97       18.11      2.24 o 
   4  -5   4        6.68        7.05      1.91 o 
   5  -5   4        1.54        1.08      1.94 o 
   8   4  -4        3.45        0.00      1.84 o 
  -7  -4   4        0.00        0.68      1.24 o 
  -6  -4   4        5.50        5.09      1.33 o 
   5   4  -4        1.58        2.49      1.47 o 
   4   4  -4        6.55        7.55      0.90 o 
  -3  -4   4        2.65        1.97      0.61 o 
  -2  -4   4        0.04        0.06      0.47 o 
  -1  -4   4        7.19        8.84      0.95 o 
   0  -4   4       28.96       31.76      1.29 o 
   1  -4   4        0.29        1.22      0.55 o 
   2  -4   4       45.55       38.84      1.30 o 
   3  -4   4        2.51       47.24      2.80 o 
   4  -4   4       20.45       61.39      3.40 o 
   5  -4   4        2.21        0.15      1.77 o 
  -7  -3   4        0.00        0.58      0.93 o 
  -6  -3   4        6.78        8.65      1.02 o 
  -5  -3   4        9.31       11.40      1.11 o 
  -4  -3   4       10.85        9.60      0.89 o 
  -3  -3   4       81.13      103.71      2.25 o 
  -2  -3   4        0.62        0.48      0.50 o 
  -1  -3   4      135.60      136.53      2.79 o 
   0  -3   4        6.16        4.96      1.04 o 
   1  -3   4       49.39       48.19      1.28 o 
   2  -3   4        3.76        3.75      0.55 o 
   3  -3   4        4.68        7.15      1.49 o 
   4  -3   4        0.00        1.22      1.38 o 
   5  -3   4        0.17        1.28      1.64 o 
   6  -3   4        0.77        2.09      1.95 o 
   8   2  -4        0.08        0.22      1.11 o 
   7   2  -4        1.36        2.38      1.20 o 
  -6  -2   4        0.24        0.19      0.76 o 
  -5  -2   4       30.89       31.31      1.32 o 
  -4  -2   4        0.14        0.25      0.67 o 
  -3  -2   4      168.47      168.58      3.32 o 
  -2  -2   4       17.97       23.11      0.99 o 
  -1  -2   4      315.06      307.98      6.69 o 
   0   2  -4       41.34      100.90      2.62 o 
   1  -2   4      191.88      193.64      3.23 o 
   2  -2   4       16.84       11.92      0.61 o 
   3  -2   4       49.01       44.81      2.39 o 
   4  -2   4        4.00        2.71      1.38 o 
   5  -2   4        5.61        5.86      1.74 o 
   6  -2   4        3.79        4.83      2.03 o 
   7  -2   4        0.32        0.37      2.06 o 
   7   1  -4        4.47        2.42      1.95 o 
  -6  -1   4       17.66       17.73      1.48 o 
  -5  -1   4        1.83        2.16      0.72 o 
  -4  -1   4       43.44       36.57      1.47 o 
  -3  -1   4        2.86        0.11      0.46 o 
  -2  -1   4       58.48       49.00      1.76 o 
  -1  -1   4       16.24       14.37      0.95 o 
   0  -1   4       16.89       13.07      0.73 o 
  -1   1  -4       13.37       16.12      0.89 o 
   2  -1   4        2.47        7.79      0.54 o 
   3  -1   4        3.16        6.70      1.18 o 
   4  -1   4       35.18       38.56      2.39 o 
   5  -1   4        0.14        2.33      1.43 o 
   6  -1   4       60.73       51.97      3.22 o 
   7  -1   4        0.23        2.17      1.96 o 
   7   0  -4       24.76       25.50      3.26 o 
  -6   0   4        3.53        3.52      1.12 o 
  -5   0   4       67.75       80.56      3.24 o 
  -4   0   4       18.97       21.50      1.26 o 
  -3   0   4      434.95      776.04     12.96 o 
  -2   0   4      110.11      119.30      2.49 o 
  -1   0   4      417.89      437.05      9.03 o 
   0   0   4      355.55      447.92      6.77 o 
   2   0   4      185.85      181.46      4.84 o 
   3   0   4      306.70      317.93      8.05 o 
   4   0   4       25.05       28.04      2.08 o 
   5   0   4       89.37       80.51      3.55 o 
   6   0   4        3.83        8.00      1.85 o 
   7   0   4       17.68       16.34      2.36 o 
   7  -1  -4       14.47       10.85      2.73 o 
  -6   1   4       17.90       13.69      2.11 o 
  -5   1   4       37.87       39.41      2.58 o 
  -4   1   4       13.94       16.11      1.18 o 
  -3   1   4      111.38      120.54      2.73 o 
  -2   1   4       11.03       11.49      0.70 o 
  -1   1   4      103.81      111.13      3.01 o 
   0   1   4        3.32        4.93      0.38 o 
   1   1   4       12.39       13.74      0.82 o 
  -2  -1  -4       45.14       50.14      2.49 o 
   3   1   4        1.43        2.06      0.41 o 
   4   1   4       78.24       72.37      2.98 o 
   5   1   4        0.70        0.77      1.21 o 
   6   1   4       49.14       51.15      3.05 o 
   7   1   4        0.08        0.00      1.63 o 
  -8  -1  -4       10.89       10.10      2.73 o 
  -6   2   4        6.21        7.06      1.93 o 
  -5   2   4        7.88        5.82      1.67 o 
  -4   2   4       37.77       44.20      2.58 o 
  -3   2   4       35.10       41.46      1.51 o 
  -2   2   4      137.42      136.36      2.86 o 
  -1   2   4      123.35      135.77      3.63 o 
   0   2   4      189.62      220.48      3.97 o 
   1   2   4      229.85      250.77      4.49 o 
   2   2   4       66.87       88.65      2.61 o 
  -3  -2  -4       95.05      112.87      4.52 o 
   4   2   4       14.39       21.83      0.83 o 
  -5  -2  -4        7.98       13.61      2.06 o 
  -6  -2  -4       14.39       14.02      2.29 o 
  -7  -2  -4        0.02        0.19      1.67 o 
  -8  -2  -4       13.83       11.60      2.66 o 
   6  -3  -4        0.39        1.01      2.27 o 
  -5   3   4       13.03       11.95      2.06 o 
  -4   3   4        0.20        0.00      1.25 o 
  -3   3   4        7.08       11.48      1.60 o 
  -2   3   4        1.89        3.51      1.15 o 
  -1   3   4        1.52        3.00      1.00 o 
   0   3   4       56.29       53.51      2.03 o 
   1   3   4       15.73       13.55      1.09 o 
   3   3   4       10.21        7.40      0.68 o 
   4   3   4       94.47       81.17      1.96 o 
   5   3   4       27.74       17.19      1.50 o 
  -7  -3  -4       11.51       12.01      2.37 o 
  -8  -3  -4        4.44        2.54      2.06 o 
  -5   4   4        0.67        1.04      1.73 o 
  -4   4   4       13.35       16.11      2.09 o 
  -3   4   4        0.42        0.34      1.32 o 
  -2   4   4       32.10       34.37      2.17 o 
  -1   4   4        7.72        6.38      1.21 o 
   0   4   4       53.82       66.68      2.41 o 
   1   4   4        7.53        3.57      0.85 o 
   2   4   4       87.65      110.46      3.16 o 
   3   4   4        1.21        0.19      0.31 o 
   4   4   4       90.56      102.31      2.43 o 
   5   4   4        1.37        1.17      0.64 o 
  -6  -4  -4       41.67       41.14      3.32 o 
  -7  -4  -4        1.44        0.00      1.74 o 
  -8  -4  -4        9.26       12.76      2.63 o 
  -4   5   4        0.23        0.42      1.65 o 
  -3   5   4        4.15        4.47      1.54 o 
  -2   5   4        0.52        0.69      1.20 o 
  -1   5   4       11.57       14.02      1.53 o 
   0   5   4        8.03        8.04      1.18 o 
   1   5   4        1.29        0.47      0.76 o 
   2   5   4       41.49       40.00      1.45 o 
   3   5   4       24.49       23.87      1.25 o 
   4   5   4       41.93       42.48      1.64 o 
   5   5   4       53.01       59.97      1.95 o 
   6   5   4        6.23        8.66      1.00 o 
  -7  -5  -4       27.75       28.79      3.29 o 
  -8  -5  -4       17.13       38.78      4.07 o 
  -3   6   4        8.56        9.20      1.94 o 
  -2   6   4        1.33        1.90      1.37 o 
  -1   6   4       16.08       18.86      1.78 o 
   0   6   4       17.56       22.41      1.71 o 
   1   6   4        8.86       13.74      1.33 o 
   2   6   4       42.73       53.10      1.55 o 
   3   6   4        0.89        0.00      0.66 o 
   4   6   4       15.93       21.97      1.32 o 
   5   6   4       22.67       27.06      1.25 o 
   6   6   4        0.37        0.00      0.76 o 
  -7  -6  -4       14.50       12.91      2.63 o 
  -8  -6  -4        9.63       12.57      2.92 o 
  -2   7   4       42.12       42.21      2.79 o 
  -1   7   4        9.83       17.87      1.89 o 
   0   7   4       90.79       82.12      3.13 o 
   1   7   4        1.28        0.36      0.77 o 
   2   7   4      115.56      100.07      2.33 o 
   3   7   4        6.02        8.78      1.31 o 
   4   7   4       62.40       59.35      2.62 o 
   5   7   4        6.34        9.10      1.16 o 
   6   7   4       14.50       16.82      1.40 o 
  -7  -7  -4        1.05        3.26      2.16 o 
  -8  -7  -4        4.26        4.81      2.49 o 
   1  -8  -4        7.63        7.37      2.51 o 
   0  -8  -4        1.65        1.26      1.95 o 
  -1  -8  -4        0.00        0.00      1.69 o 
   2   8   4        3.11        1.94      1.21 o 
   3   8   4        4.57        5.73      1.35 o 
   4   8   4        3.90        6.05      1.40 o 
   5   8   4       10.33       12.82      1.54 o 
   6   8   4        0.85        0.25      0.94 o 
   7   8   4        6.20        6.38      1.22 o 
   0  -9  -4       16.33       16.03      2.98 o 
  -1  -9  -4       15.17       16.53      2.88 o 
   2   9   4       21.01       22.96      2.19 o 
   3   9   4       27.17       27.10      2.31 o 
   4   9   4       33.70       20.64      2.00 o 
   5   9   4       33.82       41.71      2.64 o 
   6   9   4       14.67       15.09      1.56 o 
   7   9   4       17.02       21.75      1.82 o 
   3  10   4        1.67        0.68      1.47 o 
   4  10   4        8.09        8.13      1.74 o 
  -5  -9   5       18.08       22.21      2.22 o 
  -4  -9   5       18.45       20.54      2.09 o 
  -3  -9   5       34.76       31.85      2.42 o 
  -2  -9   5       14.46       14.78      1.88 o 
  -1  -9   5       28.24       22.82      2.10 o 
   6   8  -5        1.33        1.50      1.81 o 
  -5  -8   5        1.72        2.17      1.29 o 
  -4  -8   5        0.16        0.42      1.14 o 
  -3  -8   5        0.84        1.25      1.11 o 
  -2  -8   5        6.89        6.37      1.39 o 
  -1  -8   5        0.22        0.03      1.05 o 
   0  -8   5        0.96        0.72      1.30 o 
   1  -8   5        4.38        8.68      4.20 o 
   7   7  -5        0.01        0.90      1.94 o 
   6   7  -5       33.09       31.09      3.33 o 
  -5  -7   5        8.40        9.21      1.53 o 
  -4  -7   5       93.59       72.34      3.05 o 
  -3  -7   5       28.33       26.24      1.94 o 
  -2  -7   5      232.44      209.87      5.63 o 
  -1  -7   5       51.71       38.20      2.15 o 
   0  -7   5      240.02      188.36      5.12 o 
   1  -7   5       73.80       97.67      7.11 o 
   2  -7   5      184.93      176.24     10.42 o 
   7   6  -5       93.05       78.64      4.76 o 
   6   6  -5       57.73       46.13      3.67 o 
   5   6  -5      202.53      167.37      6.92 o 
  -4  -6   5       51.17       41.11      2.29 o 
  -3  -6   5      236.38      173.54      4.86 o 
  -2  -6   5       23.00       19.06      1.56 o 
  -1  -6   5      143.41      100.21      3.22 o 
   0  -6   5        8.24        6.37      1.11 o 
   1  -6   5       45.41       44.54      2.49 o 
   2  -6   5        7.81        9.12      2.06 o 
   3  -6   5        8.74       10.10      2.27 o 
  -7  -5   5        3.83        6.26      1.69 o 
   6   5  -5       41.58       36.31      3.22 o 
   5   5  -5       17.29       30.60      2.88 o 
   4   5  -5        9.61        8.71      1.81 o 
  -3  -5   5        8.98       10.28      1.28 o 
  -2  -5   5        0.33        0.51      0.83 o 
  -1  -5   5        0.80        1.62      0.87 o 
   0  -5   5        0.15        0.00      0.77 o 
   1  -5   5        1.62       10.82      1.48 o 
   2  -5   5        0.39        1.97      1.52 o 
   3  -5   5        3.27        1.99      1.65 o 
   4  -5   5        0.96        3.13      1.82 o 
  -7  -4   5        3.73        2.57      1.50 o 
  -6  -4   5       14.74       18.06      1.90 o 
   5   4  -5        8.55       27.71      2.83 o 
   4   4  -5       61.79       55.65      3.41 o 
  -3  -4   5        1.55        1.82      0.85 o 
  -2  -4   5      105.90      103.42      2.44 o 
  -1  -4   5        2.08        2.55      0.65 o 
   0  -4   5       81.46       82.25      2.16 o 
   1  -4   5        3.65        3.75      0.67 o 
   2  -4   5       49.11       49.87      2.75 o 
   3  -4   5        1.50        1.24      1.43 o 
   4  -4   5       30.91       31.25      2.67 o 
   5  -4   5        0.90        1.38      1.83 o 
   7   3  -5        8.41       11.10      2.51 o 
  -5  -3   5        4.56        8.04      1.08 o 
  -4  -3   5        8.65        8.41      0.94 o 
  -3  -3   5        0.59        0.33      0.55 o 
  -2  -3   5       41.29       93.09      2.80 o 
  -1  -3   5        8.41       12.01      1.06 o 
   0  -3   5       70.62       61.39      1.71 o 
   1  -3   5        9.40       14.51      0.95 o 
   2  -3   5       32.07       29.61      1.06 o 
   3  -3   5       13.90       19.01      2.01 o 
   4  -3   5        5.36        5.87      1.70 o 
   5  -3   5       21.21       21.14      2.53 o 
   6  -3   5        1.43        3.88      2.09 o 
   7   2  -5        8.53        4.04      1.35 o 
  -6  -2   5       36.43       36.67      1.88 o 
   5   2  -5        6.18       56.53      3.26 o 
  -4  -2   5       66.99       60.87      1.95 o 
  -3  -2   5        9.40       10.46      0.91 o 
  -2  -2   5      108.27      100.71      2.25 o 
  -1  -2   5       42.79       36.06      1.56 o 
   0  -2   5      174.99      183.97      3.61 o 
   1  -2   5       74.87       70.29      1.89 o 
   2  -2   5      169.06      163.82      3.47 o 
   3  -2   5       42.24       46.84      2.54 o 
   4  -2   5       79.84       74.00      3.42 o 
   5  -2   5        8.65        5.52      1.74 o 
   6  -2   5       21.34       15.47      2.47 o 
  -7  -1   5        0.13        0.05      1.09 o 
  -6  -1   5       19.13       18.66      1.57 o 
  -5  -1   5        0.91        0.35      0.87 o 
  -4  -1   5       25.25       26.33      1.36 o 
  -3  -1   5        2.00        3.82      1.69 o 
   2   1  -5        0.93        0.94      0.63 o 
  -1  -1   5        4.50        8.41      1.45 o 
   0  -1   5      151.90      195.43      4.05 o 
   1  -1   5       36.87       39.69      1.29 o 
   2  -1   5      426.83      435.61      7.83 o 
   3  -1   5      101.45      117.67      3.96 o 
   4  -1   5      348.23      308.47      8.39 o 
   5  -1   5       64.62       56.13      3.09 o 
   6  -1   5      215.36      183.65      6.28 o 
   7  -1   5       30.68       28.64      3.10 o 
  -7   0   5       40.96       40.61      2.99 o 
  -6   0   5        6.08       10.45      1.42 o 
  -5   0   5      226.20      228.61      6.21 o 
  -4   0   5       12.07       13.50      1.57 o 
  -3   0   5     1097.28     1175.80     19.25 o 
  -2   0   5       99.29      104.67      3.08 o 
  -1   0   5     3028.08     3279.62     62.99 o 
   0   0   5      389.90      514.51      9.51 o 
   1   0   5     3374.18     3696.02     64.98 o 
   2   0   5      243.08      254.53      6.51 o 
   3   0   5     1446.71     1537.51     34.27 o 
   4   0   5       47.24       46.62      2.56 o 
   5   0   5      478.24      464.03     11.90 o 
   6   0   5        3.96        3.93      1.64 o 
   7   0   5      177.52      153.01      5.85 o 
  -6   1   5      227.34      202.98      6.24 o 
  -5   1   5        0.89        2.89      1.40 o 
  -4   1   5      305.81      295.09      7.34 o 
  -3   1   5       17.49       16.92      1.64 o 
  -2   1   5      240.34      251.45      5.99 o 
  -1   1   5       28.78       27.09      1.54 o 
   0   1   5      104.79      150.91      2.60 o 
   1   1   5        5.11        6.25      0.67 o 
   2   1   5        2.02        3.07      0.70 o 
   3   1   5        0.00        0.82      0.89 o 
   4   1   5        1.11        1.07      1.06 o 
   5   1   5        0.05        0.46      1.24 o 
   6   1   5        4.77        3.48      1.63 o 
   7   1   5        0.52        0.81      1.74 o 
   8   1   5        2.68        1.40      2.04 o 
  -6   2   5        4.75        3.37      1.90 o 
  -5   2   5        0.01        0.00      1.42 o 
  -4   2   5        7.67        7.18      1.59 o 
  -3   2   5       19.61       19.83      1.84 o 
  -2   2   5       16.22       13.61      1.48 o 
  -1   2   5       48.69       56.32      2.25 o 
   0   2   5       47.47      109.95      3.10 o 
   1   2   5       45.23       46.49      1.37 o 
   2   2   5       63.67       61.03      1.85 o 
  -3  -2  -5       25.29       55.68      2.90 o 
   4   2   5       17.85       14.24      0.92 o 
  -5  -2  -5        4.78       35.30      2.90 o 
   6   2   5        0.14        0.00      1.34 o 
  -7  -2  -5        0.66        0.00      1.50 o 
  -8  -2  -5        0.90        2.25      2.10 o 
  -5   3   5        1.60        1.77      1.70 o 
  -4   3   5        0.84        1.04      1.44 o 
  -3   3   5        6.92        9.04      1.65 o 
  -2   3   5        1.30        1.80      1.18 o 
  -1   3   5       31.09       33.00      1.92 o 
   0  -3  -5       10.03       13.13      0.87 o 
   1   3   5      113.02      106.72      2.36 o 
   2   3   5        9.85        7.96      0.99 o 
   3   3   5      145.77      149.14      4.12 o 
   4   3   5        0.15        0.26      0.52 o 
  -5  -3  -5       59.95       71.97      4.07 o 
  -7  -3  -5       10.20       10.44      2.37 o 
  -8  -3  -5       33.66       40.91      3.94 o 
  -5   4   5        2.72        4.51      2.01 o 
  -4   4   5        2.40        1.97      1.68 o 
  -3   4   5       10.54        8.71      1.78 o 
  -2   4   5       12.72        7.62      1.47 o 
  -1   4   5       18.74       21.48      1.73 o 
   0   4   5       19.37       44.17      3.29 o 
   1   4   5       10.90       11.35      1.19 o 
   2   4   5        0.22        0.06      0.78 o 
   3   4   5        5.64        5.97      0.81 o 
   4   4   5       19.03       22.96      1.03 o 
   5   4   5       13.44       14.02      1.00 o 
  -6  -4  -5       28.19       31.50      3.07 o 
  -7  -4  -5       10.27       11.46      2.47 o 
  -8  -4  -5       16.98       13.98      2.85 o 
  -4   5   5        3.42        5.55      1.88 o 
  -3   5   5       28.85       33.31      2.62 o 
  -2   5   5       12.91        8.68      1.61 o 
  -1   5   5       69.93       75.07      3.01 o 
   0   5   5       16.12       11.98      1.42 o 
   1   5   5      111.17      124.72      3.61 o 
   2   5   5        4.07        4.95      1.00 o 
   3   5   5       65.83       74.57      1.87 o 
   4   5   5        0.78        0.92      0.60 o 
   5   5   5       19.94       35.48      1.36 o 
  -6  -5  -5        1.92        2.01      1.72 o 
  -7  -5  -5        0.12        0.00      1.64 o 
  -8  -5  -5        4.89        8.78      2.59 o 
  -3   6   5        3.59        4.80      1.64 o 
  -2   6   5        9.17        7.77      1.68 o 
  -1   6   5        8.86       18.00      1.84 o 
   0   6   5       63.76       57.14      2.56 o 
   1   6   5       12.81       11.29      1.32 o 
   2   6   5      203.75      164.46      4.33 o 
   3   6   5       35.69       25.21      1.43 o 
   4   6   5      286.95      229.75      4.17 o 
   5   6   5       63.62       47.90      1.63 o 
   6   6   5      250.99      236.73      5.00 o 
  -7  -6  -5       80.86       66.00      4.59 o 
  -8  -6  -5      183.57      172.81      8.44 o 
  -2   7   5      125.24      117.28      4.40 o 
  -1   7   5      146.68      138.41      4.59 o 
   0   7   5      190.98      166.07      4.88 o 
   1   7   5      196.59      168.69      4.70 o 
   2   7   5      245.95      219.45      4.61 o 
   3   7   5      196.42      155.42      3.77 o 
   4   7   5      204.63      173.07      4.92 o 
   5   7   5      141.47      119.03      3.22 o 
   6   7   5      121.20      109.71      3.11 o 
  -7  -7  -5       71.10       65.28      4.83 o 
  -8  -7  -5       46.06       46.51      4.35 o 
  -1   8   5       19.97       17.09      1.73 o 
   0  -8  -5        4.15        4.01      2.17 o 
  -1  -8  -5        2.06        1.88      1.95 o 
  -2  -8  -5        1.06        3.60      1.79 o 
   3   8   5        5.88        7.39      1.46 o 
   4   8   5        0.02        0.00      1.03 o 
   5   8   5       28.22       26.57      1.73 o 
   6   8   5        2.10        3.26      1.09 o 
  -7  -8  -5       29.83       29.16      3.65 o 
  -1  -9  -5        0.01        1.04      2.10 o 
  -2  -9  -5       69.61       66.34      4.64 o 
   3   9   5        0.32        0.00      1.35 o 
   4   9   5       47.48       44.27      2.71 o 
   5   9   5        0.83        4.57      1.44 o 
   6   9   5       15.94       14.60      1.59 o 
   4  10   5        4.08        2.38      1.49 o 
  -4  -9   6       34.19       33.00      2.60 o 
  -3  -9   6        3.40        6.18      1.55 o 
  -2  -9   6       31.34       39.02      2.59 o 
   6   8  -6        0.95        0.31      1.84 o 
   5   8  -6        0.58        1.62      1.84 o 
  -4  -8   6        7.29        5.65      1.49 o 
  -3  -8   6        0.21        1.33      1.23 o 
  -2  -8   6        5.28        3.65      1.27 o 
  -1  -8   6        0.29        0.53      1.11 o 
   0  -8   6        0.01        0.00      3.12 o 
   6   7  -6        0.33        0.65      1.69 o 
   5   7  -6        8.87       17.16      2.69 o 
  -4  -7   6        6.48        1.86      1.21 o 
  -3  -7   6        2.70        1.84      1.26 o 
  -2  -7   6       32.38       32.95      2.14 o 
  -1  -7   6        2.29        2.80      1.16 o 
   0  -7   6       36.25       34.51      1.90 o 
   1  -7   6       15.39       33.39      5.42 o 
   2  -7   6       13.74       17.62      4.83 o 
   7   6  -6        4.17        5.20      2.39 o 
   6   6  -6        0.30        0.00      1.57 o 
   5   6  -6       12.01       16.83      2.54 o 
   4   6  -6       13.07       11.75      2.13 o 
  -3  -6   6        4.29        3.32      1.18 o 
  -2  -6   6       85.04      101.12      3.48 o 
  -1  -6   6        2.71        2.59      1.00 o 
   0  -6   6       74.86       59.68      2.42 o 
   1  -6   6       19.83       17.94      4.07 o 
   2  -6   6       35.05       41.54      3.26 o 
   3  -6   6       18.75       19.52      2.75 o 
   7   5  -6       62.27       62.74      4.35 o 
   6   5  -6       61.05       60.08      4.08 o 
   5   5  -6       99.89       92.45      4.86 o 
   4   5  -6      121.50       98.45      4.74 o 
   3   5  -6       68.19       62.40      3.65 o 
  -2  -5   6      119.50       98.62      3.24 o 
  -1  -5   6       10.95       10.40      1.28 o 
   0  -5   6       34.49       25.96      1.64 o 
   1  -5   6        1.37        5.39      0.87 o 
   2  -5   6        0.11        0.02      1.40 o 
   3  -5   6       13.83       19.93      2.51 o 
   4  -5   6        6.93        5.97      2.11 o 
   7   4  -6       11.23       13.25      2.88 o 
   5   4  -6        2.87      283.91     10.03 o 
   4   4  -6        1.73        0.24      1.53 o 
   3   4  -6        1.41        1.79      1.35 o 
  -1  -4   6        5.79        5.06      1.03 o 
   0  -4   6        0.13        1.88      0.83 o 
   1  -4   6        0.77        2.22      0.69 o 
   2  -4   6        0.54        1.01      1.35 o 
   3  -4   6        0.12        1.95      1.59 o 
   4  -4   6        5.13        4.14      1.85 o 
   5  -4   6        0.13        0.00      1.86 o 
   7   3  -6       23.07       25.99      3.53 o 
  -5  -3   6        9.09       14.40      1.29 o 
  -4  -3   6        5.89        7.28      1.00 o 
  -3  -3   6        2.85        2.75      0.73 o 
  -1  -3   6       13.75       11.21      1.16 o 
   0   3  -6      111.57      142.12      3.75 o 
   1  -3   6       37.98       30.68      1.42 o 
   2  -3   6       33.30       31.10      2.32 o 
   3  -3   6       27.40       27.86      2.38 o 
   4  -3   6        1.36        1.11      1.49 o 
   5  -3   6       10.75        7.22      2.06 o 
   6  -3   6        0.53        0.81      2.03 o 
  -7  -2   6       27.20       25.22      1.96 o 
  -6  -2   6        2.13        5.02      1.17 o 
  -5  -2   6       64.05       71.29      2.38 o 
  -4  -2   6       29.84       30.18      1.57 o 
  -3  -2   6       64.06      119.28      2.78 o 
  -2  -2   6      103.08       99.81      2.38 o 
  -1  -2   6       10.82       10.09      1.08 o 
   0  -2   6       87.50       79.08      2.04 o 
   1  -2   6        0.36        0.16      0.56 o 
   2  -2   6       21.52       20.48      1.12 o 
   3  -2   6        3.77        4.20      1.41 o 
   4  -2   6        4.75        3.19      1.54 o 
   5  -2   6        3.50        0.84      1.58 o 
   6  -2   6        3.88        5.64      2.18 o 
  -7  -1   6        1.18        0.37      1.21 o 
  -6  -1   6        3.40        6.67      1.28 o 
  -5  -1   6        1.89        1.21      0.96 o 
  -4  -1   6       23.08       29.41      1.94 o 
  -3  -1   6        0.79        1.91      0.70 o 
  -2  -1   6       17.92       20.53      2.35 o 
  -1  -1   6       13.74        4.85      0.73 o 
   0  -1   6       96.44      213.90      4.48 o 
   1  -1   6        7.13        3.72      0.57 o 
   2  -1   6       32.07       36.70      1.35 o 
   3  -1   6        3.55        6.92      1.39 o 
   4  -1   6       12.53       13.22      1.85 o 
   5  -1   6        0.37        0.71      1.44 o 
   6  -1   6        3.96        8.55      2.09 o 
   7  -1   6        2.20        1.87      2.06 o 
  -6   0   6        2.31        3.99      1.32 o 
  -5   0   6        5.75        5.80      1.53 o 
  -4   0   6        0.29        1.06      1.18 o 
  -3   0   6       61.82      113.98      3.58 o 
  -2   0   6       12.85       13.79      1.36 o 
  -1   0   6       59.53       67.65      1.89 o 
   0   0   6       72.11       81.60      2.11 o 
   1   0   6      253.54      264.67      5.39 o 
   2   0   6       31.66       30.65      1.76 o 
   3   0   6      485.54      731.72     12.79 o 
   4   0   6        1.85        0.29      1.16 o 
   5   0   6      161.17      160.89      5.44 o 
   6   0   6        0.74        0.05      1.48 o 
   7   0   6       76.70       68.56      4.00 o 
  -6   1   6       44.26       43.53      3.10 o 
  -5   1   6        0.87        0.74      1.40 o 
  -4   1   6      149.68      145.98      4.58 o 
  -3   1   6       27.15       50.53      2.51 o 
  -2   1   6      393.82      420.65      9.35 o 
  -1   1   6        0.25        0.00      0.79 o 
   0   1   6      487.45      519.98      7.94 o 
   1   1   6        0.77        3.25      0.62 o 
   2   1   6      150.77      174.66      3.92 o 
   3   1   6        0.73        0.82      0.99 o 
   4   1   6        7.49       13.56      1.74 o 
   5   1   6        4.68        4.59      1.53 o 
   6   1   6        1.33        4.37      1.74 o 
   7   1   6        2.75        4.38      1.93 o 
  -6   2   6        0.44        1.29      1.81 o 
  -5   2   6       92.47       88.73      3.87 o 
  -4   2   6        6.06        6.81      1.64 o 
  -3   2   6       53.15       53.51      2.69 o 
  -2   2   6        9.78       11.05      1.49 o 
  -1   2   6        6.24       11.00      1.32 o 
   1   2   6        0.00        0.35      0.57 o 
   3   2   6        1.55        1.16      0.72 o 
   4   2   6        1.86        1.87      0.61 o 
   5   2   6        1.03        3.14      1.44 o 
   6   2   6        0.54        0.00      1.28 o 
   7   2   6        0.42        0.68      1.64 o 
  -8  -2  -6        1.85        3.07      2.32 o 
  -5   3   6        0.37        2.59      1.82 o 
  -4   3   6        0.58        5.05      1.70 o 
  -3   3   6        7.23      130.49      4.40 o 
  -2   3   6       11.63        9.85      1.57 o 
  -1   3   6       16.07       15.63      1.62 o 
   0   3   6      129.56      150.64      4.16 o 
   1   3   6        3.01        3.53      0.61 o 
   2   3   6      225.35      207.12      5.23 o 
   3   3   6        0.93        0.16      0.86 o 
  -4  -3  -6      115.34      107.69      3.07 o 
  -5  -3  -6        0.22        1.33      1.57 o 
  -6  -3  -6       32.56       30.88      3.17 o 
  -7  -3  -6        0.68        0.00      1.76 o 
  -8  -3  -6       16.41       15.01      2.92 o 
   4  -4  -6        0.12      129.65      6.24 o 
   3  -4  -6        9.10       98.76      5.05 o 
  -2   4   6        7.17        6.34      1.53 o 
  -1   4   6        9.79       11.29      1.60 o 
   0   4   6       32.27       30.05      1.93 o 
   1   4   6        0.00        0.40      0.58 o 
   2   4   6       32.32       53.88      2.17 o 
   3   4   6        7.22        9.92      1.26 o 
   4   4   6       10.52        8.44      0.92 o 
  -5  -4  -6        8.34        9.13      1.13 o 
  -6  -4  -6        2.97        2.44      1.76 o 
  -7  -4  -6        6.51        3.12      1.94 o 
  -8  -4  -6        2.64        2.03      2.16 o 
  -4   5   6        0.73        0.00      1.67 o 
  -3   5   6       15.65       16.66      2.17 o 
  -2   5   6        1.10        0.79      1.29 o 
  -1   5   6       26.48       27.23      2.06 o 
   0   5   6        4.19        4.64      1.25 o 
   1   5   6       42.09       35.00      1.98 o 
   2   5   6        1.64        1.99      0.93 o 
   3   5   6       56.63       43.34      2.15 o 
   4   5   6        0.18        0.48      0.69 o 
   5   5   6       47.02       43.82      1.50 o 
  -6  -5  -6        0.01        0.00      1.54 o 
  -7  -5  -6       18.19       18.03      2.90 o 
  -8  -5  -6        0.23        0.72      2.25 o 
  -3   6   6        0.01        0.00      1.58 o 
  -2   6   6        3.17        3.30      1.53 o 
  -1   6   6        3.95        4.55      1.43 o 
   0   6   6        5.52        6.26      1.35 o 
   1   6   6        4.98        3.96      1.18 o 
   2   6   6       19.87       24.17      1.73 o 
   3   6   6       21.64       20.24      1.38 o 
   4   6   6       47.96       49.24      1.66 o 
   5   6   6       28.12       26.64      1.34 o 
   6   6   6       79.91       71.79      3.16 o 
  -7  -6  -6       19.97       21.16      3.00 o 
  -8  -6  -6       82.59       74.17      5.30 o 
  -2   7   6       51.49       45.14      2.99 o 
  -1   7   6       80.71       71.45      3.34 o 
   0   7   6      132.77      115.87      3.99 o 
   1   7   6      166.25      139.17      4.28 o 
   2   7   6      238.47      224.12      4.80 o 
   3   7   6      220.51      184.76      4.29 o 
   4   7   6      183.84      144.40      3.64 o 
   5   7   6      175.33      149.21      3.72 o 
   6   7   6      118.49       99.37      2.99 o 
  -7  -7  -6       73.81       64.02      4.64 o 
  -8  -7  -6       59.79       48.72      4.59 o 
   0   8   6       56.86       42.82      2.65 o 
  -1  -8  -6       35.45       26.91      3.29 o 
  -2  -8  -6       27.38       18.95      2.88 o 
  -3  -8  -6       13.77       10.13      2.22 o 
   4   8   6        2.38        2.05      1.01 o 
   5   8   6        5.02        5.97      1.21 o 
   6   8   6        1.57        0.89      0.72 o 
  -7  -8  -6        0.16        2.61      2.27 o 
  -1  -9  -6        0.01        0.07      2.10 o 
  -2  -9  -6        2.10        5.32      2.20 o 
  -3  -9  -6        0.04        0.00      1.64 o 
  -4  -9  -6        0.58        1.11      1.74 o 
   5   9   6        0.69        0.75      1.13 o 
   6   9   6        0.00        0.59      1.15 o 
   5   8  -7        4.71        6.02      2.25 o 
   4   8  -7       36.49       35.00      3.53 o 
  -3  -8   7        2.00        1.67      1.44 o 
  -2  -8   7       24.54       21.96      2.11 o 
  -1  -8   7        1.35        0.99      1.24 o 
   0  -8   7        2.48        6.12      3.89 o 
   6   7  -7        2.11        2.03      2.03 o 
   5   7  -7        8.84       11.89      2.47 o 
   4   7  -7        2.78        1.21      1.76 o 
   3   7  -7        6.92        7.25      2.06 o 
  -2  -7   7        3.14        1.38      1.17 o 
  -1  -7   7        0.52        0.01      1.11 o 
   0  -7   7        8.95        8.44      3.77 o 
   1  -7   7        2.02        0.56      3.67 o 
   6   6  -7       11.16       15.23      2.78 o 
   5   6  -7       46.02       44.82      3.60 o 
   4   6  -7       53.08       46.90      3.48 o 
   3   6  -7       73.92       62.81      3.86 o 
   2   6  -7       80.99       84.15      4.48 o 
  -1  -6   7       81.78       65.81      2.75 o 
   0  -6   7       27.68       29.13      1.80 o 
   1  -6   7       31.53       28.04      4.96 o 
   2  -6   7        1.38        4.09      1.99 o 
   3  -6   7        0.50        0.00      1.89 o 
   7   5  -7        0.65        1.40      2.27 o 
   6   5  -7        3.65        4.96      2.35 o 
   5   5  -7        5.61        9.60      2.25 o 
   4   5  -7        2.27        2.03      1.64 o 
   3   5  -7       39.27       38.88      3.02 o 
   2   5  -7        2.88        4.45      1.54 o 
   1   5  -7       52.91       49.10      3.17 o 
   0  -5   7       23.65       24.74      2.03 o 
   1  -5   7        8.24       11.03      2.03 o 
   2  -5   7       15.03       17.23      2.42 o 
   3  -5   7        8.04        5.78      2.12 o 
   4  -5   7        0.00        1.36      2.06 o 
   7   4  -7        4.86        2.90      2.47 o 
   6   4  -7       15.08       16.71      2.85 o 
   5   4  -7       11.85       46.71      3.67 o 
   4   4  -7        7.41        9.91      2.25 o 
  -2  -4   7      227.31      280.15      6.73 o 
  -1  -4   7      226.79      191.92      4.99 o 
   0  -4   7      646.00      607.64     11.35 o 
   1  -4   7      471.95      500.60      9.57 o 
   2  -4   7      719.49      679.65     16.82 o 
   3  -4   7      479.81      435.39     11.84 o 
   4  -4   7      510.61      453.84     12.56 o 
   5  -4   7      301.11      266.40      8.87 o 
   7   3  -7      395.28      346.46     12.38 o 
   6   3  -7      151.94      145.76      6.67 o 
   5   3  -7      955.65      893.49     17.63 o 
  -4  -3   7      409.31      380.20      7.00 o 
  -3  -3   7     1507.93     1415.43     22.65 o 
  -2  -3   7      731.39      898.45     18.78 o 
  -1  -3   7     1432.27     1281.97     26.07 o 
   0  -3   7      600.31      798.48     12.33 o 
   1  -3   7      818.19      767.79     13.74 o 
   2  -3   7      204.31      185.42      5.87 o 
   3  -3   7      371.88      360.76      9.95 o 
   4  -3   7       35.54       40.95      3.16 o 
   5  -3   7      157.64      140.47      5.71 o 
   7   2  -7       20.57       21.66      3.36 o 
  -6  -2   7      185.59      164.36      4.13 o 
  -5  -2   7       11.93       14.48      1.42 o 
  -4  -2   7       67.69       60.49      2.13 o 
  -2  -2   7        5.30        7.04      0.92 o 
  -1  -2   7       34.43       24.38      1.61 o 
   0  -2   7        0.36        1.06      0.62 o 
   1  -2   7       32.34       22.88      1.27 o 
   2  -2   7        2.25        2.51      0.72 o 
   3  -2   7       14.04       20.38      2.06 o 
   4  -2   7        5.48        6.07      1.77 o 
   5  -2   7        0.00        1.08      1.74 o 
   6  -2   7        6.95        7.14      2.27 o 
  -6  -1   7        0.04        0.15      1.06 o 
  -5  -1   7       50.13       51.21      2.19 o 
  -4  -1   7        1.33        2.68      1.23 o 
  -3  -1   7       74.53       61.33      2.49 o 
  -2  -1   7       34.20       33.48      1.78 o 
  -1  -1   7      128.10      127.48      3.57 o 
   0  -1   7      136.78      187.76      4.16 o 
   1  -1   7      186.92      177.61      3.33 o 
   2  -1   7       42.97       48.51      1.63 o 
   3  -1   7      125.21      111.57      4.06 o 
   4  -1   7        0.51        4.20      1.56 o 
   5  -1   7       35.28       33.10      2.86 o 
   6  -1   7       48.53       83.02      4.24 o 
  -6   0   7        0.41        0.09      1.14 o 
  -5   0   7        4.90        3.27      1.48 o 
  -4   0   7        0.96        0.00      1.15 o 
  -3   0   7        7.00       11.48      1.52 o 
  -2   0   7       12.62       14.54      1.48 o 
  -1   0   7      132.80      132.68      3.09 o 
   0   0   7       10.05       10.66      0.89 o 
   1   0   7      399.41      381.31      7.51 o 
   2   0   7        4.31        2.29      0.71 o 
   3   0   7      286.35      265.52      7.23 o 
   4   0   7       22.23       26.77      2.27 o 
   5   0   7       76.85       87.70      3.93 o 
   6   0   7       13.87       14.80      2.27 o 
   7   0   7        7.80        6.39      2.18 o 
  -6   1   7       46.14       43.38      3.11 o 
  -5   1   7        0.00        1.72      1.52 o 
  -4   1   7      148.54      132.68      4.40 o 
  -3   1   7        8.02        7.42      1.53 o 
  -2   1   7      289.99      273.65      6.70 o 
  -1   1   7       61.25       63.96      2.55 o 
   0   1   7      236.25      255.65      4.28 o 
   1   1   7       82.05       81.57      2.23 o 
   2   1   7       36.45       36.74      1.61 o 
   3   1   7       16.71       22.65      1.85 o 
   4   1   7        0.50        0.06      1.16 o 
   5   1   7        0.13        0.00      1.22 o 
   6   1   7        0.25        3.86      1.72 o 
   7   1   7        3.57        2.24      1.87 o 
  -5   2   7        4.63        3.25      1.74 o 
  -4   2   7       22.81       20.25      2.14 o 
  -3   2   7       18.22       20.96      1.99 o 
  -2   2   7       17.05       18.52      1.79 o 
  -1   2   7       13.49       16.19      1.58 o 
   0   2   7        0.01        0.16      0.88 o 
   1   2   7       16.21       13.89      1.05 o 
   3   2   7      191.30      188.37      4.40 o 
   4   2   7       16.86       14.97      1.82 o 
   5   2   7      330.64      316.72      8.74 o 
   6   2   7       11.73       13.60      2.16 o 
   7   2   7      328.55      317.73      9.59 o 
  -8  -2  -7        9.71        9.91      2.92 o 
  -5   3   7        0.00        0.05      1.71 o 
  -4   3   7       82.65      107.63      4.23 o 
  -3   3   7        5.99      257.20      7.03 o 
  -2   3   7      379.32      347.23      8.42 o 
   0   3   7      953.69     1039.25     21.22 o 
   1   3   7        4.39        6.07      0.72 o 
   2   3   7     1210.56     1111.26     23.58 o 
   3   3   7        5.43        6.57      1.17 o 
   4   3   7      835.75      779.18     13.53 o 
  -5  -3  -7       18.76       22.54      2.57 o 
  -6  -3  -7      443.24      433.54     15.01 o 
  -7  -3  -7       28.02       23.74      3.14 o 
  -8  -3  -7      205.52      198.75      9.28 o 
  -4   4   7       67.63       84.12      4.01 o 
  -3   4   7      327.98      318.30      8.40 o 
  -2   4   7       69.79       64.84      3.11 o 
  -1   4   7      283.20      394.34      9.28 o 
   1   4   7      171.94      172.59      4.74 o 
   2   4   7       88.87       98.29      3.13 o 
   3   4   7       91.90       90.06      3.14 o 
   4   4   7       56.98       59.12      2.00 o 
   5   4   7       47.94       49.64      2.57 o 
  -6  -4  -7       15.71       15.90      2.47 o 
  -7  -4  -7       19.86       21.32      2.92 o 
  -8  -4  -7        2.09        4.49      2.32 o 
  -3   5   7        4.91        5.79      1.78 o 
  -2   5   7        9.07        7.88      1.71 o 
  -1   5   7        0.40        1.57      1.29 o 
   0   5   7       11.21       12.20      1.61 o 
   1   5   7        9.96       12.03      1.50 o 
   2   5   7       28.73       51.95      3.75 o 
   3   5   7       60.15       55.25      2.46 o 
   4   5   7        6.93        7.31      1.00 o 
   5   5   7       79.06       70.99      2.31 o 
   6   5   7       10.97        8.70      1.64 o 
  -7  -5  -7       40.93       40.54      3.86 o 
  -8  -5  -7       11.51        8.31      2.59 o 
  -2   6   7       67.30       66.52      3.33 o 
  -1   6   7        6.09       11.55      1.79 o 
   0   6   7      116.91      115.18      3.98 o 
   1   6   7       11.32        8.35      1.45 o 
   2   6   7      119.61      129.41      3.99 o 
   3   6   7       48.06       42.48      3.48 o 
   4   6   7       37.36       32.14      1.60 o 
   5   6   7       93.24      108.28      3.04 o 
   6   6   7        3.32        3.71      1.36 o 
  -7  -6  -7       31.38       26.96      3.33 o 
  -8  -6  -7        7.84       11.34      2.78 o 
  -1   7   7        1.43        1.29      1.45 o 
   0   7   7       18.43       19.24      2.02 o 
   1   7   7       19.70       15.11      1.76 o 
   2   7   7       23.28       26.29      2.02 o 
   3   7   7       38.65       33.98      2.28 o 
   4   7   7        4.57        1.95      0.94 o 
  -5  -7  -7       24.60       29.16      3.14 o 
  -6  -7  -7        0.04        0.00      1.67 o 
  -7  -7  -7        5.72        3.96      2.29 o 
   0   8   7        7.06        7.40      1.73 o 
   1   8   7        1.10        2.02      1.31 o 
  -2  -8  -7        6.62        7.69      2.29 o 
  -3  -8  -7        0.00        0.00      1.50 o 
  -4  -8  -7        6.68        8.10      2.10 o 
  -5  -8  -7        5.95        7.97      1.53 o 
  -6  -8  -7       12.85       16.22      1.88 o 
  -7  -8  -7       20.69       22.46      3.36 o 
  -2  -9  -7       33.96       55.77      4.49 o 
  -3  -9  -7       31.22       28.57      3.39 o 
  -4  -9  -7       73.40       75.67      4.89 o 
  -5  -9  -7       50.75       58.60      4.26 o 
   3   8  -8        2.19        1.72      1.79 o 
   2   8  -8        0.35        0.78      1.57 o 
   5   7  -8        5.87        5.56      2.29 o 
   4   7  -8        4.93        7.18      2.27 o 
   3   7  -8        1.64        0.56      1.47 o 
   2   7  -8       16.02       16.24      2.47 o 
   1   7  -8       28.62       24.54      2.83 o 
   0  -7   8        4.88        8.34      4.11 o 
   1  -7   8       44.29       48.81      6.70 o 
   6   6  -8       18.73       23.01      3.33 o 
   5   6  -8       17.54       38.19      3.77 o 
   4   6  -8       39.83       44.90      3.55 o 
   3   6  -8        4.07        3.85      1.79 o 
   2   6  -8       19.18       23.91      2.69 o 
   1   6  -8       22.12       20.55      2.57 o 
   0  -6   8        0.12        0.00      2.83 o 
   1  -6   8       21.47       16.63      4.69 o 
   2  -6   8       11.33        9.12      2.38 o 
   6   5  -8       43.96       46.88      4.42 o 
   5   5  -8        6.19        9.53      2.39 o 
   4   5  -8       97.03       91.14      4.91 o 
   3   5  -8       17.44       18.44      2.42 o 
   2   5  -8      115.19       94.67      4.59 o 
   1   5  -8        5.93        5.34      1.72 o 
   0  -5   8      103.82       97.91      3.78 o 
   1  -5   8        3.79        8.08      1.95 o 
   2  -5   8       94.03       92.51      4.39 o 
   3  -5   8       20.35       19.12      2.73 o 
   6   4  -8        1.66        2.29      2.35 o 
   5   4  -8        3.79       24.49      3.07 o 
   4   4  -8       14.69       13.27      2.39 o 
   2   4  -8       25.81       30.39      2.70 o 
  -1  -4   8        6.40        8.94      1.40 o 
   2  -4   8       26.60       33.73      2.91 o 
   3  -4   8       21.13       94.91      4.42 o 
   4  -4   8       86.72      100.68      4.80 o 
   6   3  -8       53.97       52.53      4.14 o 
   5   3  -8      233.12      215.25      8.53 o 
  -4  -3   8      113.70      106.05      2.90 o 
  -3  -3   8      811.89      747.10     12.60 o 
  -2  -3   8      272.38      276.62      6.88 o 
  -1  -3   8     1602.17     1403.83     28.57 o 
   0  -3   8      513.55      504.30      9.63 o 
   1  -3   8     1545.61     1361.43     23.66 o 
   2  -3   8      522.91      466.58     12.07 o 
   3  -3   8      836.44      761.66     18.73 o 
   4  -3   8      286.54      257.10      8.11 o 
   5  -3   8      329.78      298.93      9.45 o 
  -6  -2   8      692.84      614.53     11.24 o 
  -5  -2   8      193.61      179.23      4.27 o 
  -4  -2   8      925.05      838.58     14.23 o 
  -3  -2   8      311.97      293.61      5.73 o 
  -2  -2   8      704.80      639.01     13.92 o 
  -1  -2   8      243.07      215.66      5.56 o 
   0  -2   8      230.45      204.24      3.87 o 
   1  -2   8       35.89       39.82      1.51 o 
   2  -2   8       27.44       31.68      2.29 o 
   3  -2   8        6.83       16.15      2.03 o 
   4  -2   8        1.06        2.76      1.75 o 
   5  -2   8       28.54       27.46      2.89 o 
   6  -2   8        0.37        1.96      2.02 o 
  -6  -1   8       33.88       32.37      2.14 o 
  -5  -1   8        0.07        1.88      1.15 o 
  -4  -1   8       12.18       12.94      1.39 o 
  -3  -1   8       34.44       31.84      2.09 o 
  -2  -1   8        0.92        2.52      1.09 o 
  -1  -1   8       38.87       32.57      2.06 o 
   0  -1   8       11.43       13.56      1.14 o 
   1  -1   8        2.32        2.57      0.69 o 
   2  -1   8        0.00        0.87      0.71 o 
   3  -1   8        3.33        4.23      1.50 o 
   4  -1   8       10.61       13.79      2.03 o 
   5  -1   8        1.02        0.00      1.62 o 
   6  -1   8       21.40       25.17      2.92 o 
  -6   0   8       22.82       39.36      2.38 o 
  -5   0   8        0.19        0.96      1.41 o 
  -4   0   8       12.58       13.99      1.79 o 
  -3   0   8        4.26        4.77      1.42 o 
  -2   0   8       86.53       79.73      3.04 o 
  -1   0   8       46.71       47.59      2.30 o 
   0   0   8      142.50      145.14      3.42 o 
   1   0   8       80.91       74.77      2.32 o 
   2   0   8       53.09       49.36      2.03 o 
   3   0   8       24.48       25.24      2.17 o 
   4   0   8       14.70       19.71      2.17 o 
   5   0   8        0.02        1.12      1.53 o 
   6   0   8        5.90        7.88      2.12 o 
   7   0   8        2.77        3.13      2.22 o 
  -5   1   8       10.40        8.21      1.89 o 
  -4   1   8        0.26        0.93      1.37 o 
  -3   1   8       29.84       54.50      2.78 o 
  -2   1   8        1.78        1.32      1.21 o 
  -1   1   8       14.16       14.33      1.55 o 
   0   1   8       13.03       15.92      1.55 o 
   1   1   8       25.28       20.88      1.30 o 
   2   1   8        8.76       10.88      1.18 o 
  -3  -1  -8        9.66       32.35      2.66 o 
   4   1   8        0.65        0.21      1.25 o 
   5   1   8        4.02        2.31      1.51 o 
   6   1   8       16.89       14.71      2.27 o 
   7   1   8        4.81        1.13      2.07 o 
  -5   2   8        0.08        0.00      1.62 o 
  -4   2   8        3.58        3.19      1.60 o 
  -3   2   8        6.22        3.38      1.50 o 
  -2   2   8        2.66        2.91      1.29 o 
  -1   2   8       66.42       59.01      2.67 o 
   0   2   8        2.44       77.61      2.97 o 
   1   2   8      222.73      187.27      4.07 o 
   2   2   8       13.56       14.60      1.21 o 
   3   2   8      225.71      188.48      4.50 o 
   4   2   8       32.94       38.54      2.61 o 
   5   2   8       61.42       61.80      3.32 o 
   6   2   8       27.51       31.68      2.93 o 
   7   2   8        0.03        0.00      1.84 o 
  -4   3   8        1.80        1.45      1.60 o 
  -3   3   8        1.23        1.49      1.36 o 
  -2   3   8       23.71       24.26      2.12 o 
   0   3   8      207.00      336.18      8.05 o 
   1   3   8      109.05       87.80      5.15 o 
   2   3   8      771.90      888.87     19.28 o 
  -3  -3  -8      129.56      275.07      9.38 o 
   4   3   8     1210.81     1124.12     24.35 o 
  -5  -3  -8       59.82       57.32      3.92 o 
  -6  -3  -8     1040.16      956.91     29.69 o 
  -7  -3  -8       19.66       20.23      3.24 o 
  -4   4   8      114.39      103.93      4.50 o 
  -3   4   8      924.46      796.89     17.68 o 
  -2   4   8      237.99      210.62      6.07 o 
  -1   4   8     1820.08     1618.84     32.72 o 
   0   4   8      296.16      266.23      6.83 o 
   1   4   8     2358.66     2126.21     41.98 o 
   2   4   8      231.01      282.40     10.88 o 
   3   4   8     1695.41     1580.30     33.33 o 
   4   4   8      141.75      120.31      4.01 o 
   5   4   8      686.97      634.23     14.70 o 
  -6  -4  -8       86.31       80.62      4.89 o 
  -7  -4  -8      182.29      169.97      8.05 o 
  -3   5   8       43.00       44.94      3.16 o 
  -2   5   8      206.00      191.96      5.89 o 
  -1   5   8       18.50       17.93      2.01 o 
   0   5   8       69.78       80.23      3.33 o 
   1   5   8        8.25        9.21      1.52 o 
   2   5   8        2.80        3.00      1.84 o 
   3   5   8        5.17        5.75      2.10 o 
   4   5   8        3.64        3.15      0.89 o 
   5   5   8       19.81       40.59      2.49 o 
   6   5   8        6.88        5.81      1.54 o 
   7   5   8        0.68        1.32      1.48 o 
  -2   6   8       28.03       26.81      2.56 o 
  -1   6   8        5.53        9.47      1.75 o 
   0   6   8       37.69       33.50      2.46 o 
   1   6   8        1.67        1.33      1.24 o 
   2   6   8       63.27       70.64      4.64 o 
   3   6   8       11.84        9.47      2.44 o 
   4   6   8       46.91       32.57      3.32 o 
   5   6   8       11.02       15.36      1.36 o 
   6   6   8       20.69       17.34      2.06 o 
   7   6   8        1.79        1.64      1.45 o 
  -1   7   8        9.30       21.59      2.31 o 
   0   7   8        2.54        1.22      1.47 o 
   1   7   8        5.98        4.05      1.44 o 
   2   7   8        0.83        0.12      1.94 o 
   3   7   8       23.89       26.86      3.39 o 
   4   7   8        3.83        2.21      1.23 o 
  -5  -7  -8       45.23       49.15      3.48 o 
  -6  -7  -8        2.03        2.20      1.91 o 
  -7  -7  -8       38.43       42.23      4.07 o 
   1   8   8       11.53        8.89      1.79 o 
  -3  -8  -8        0.79        0.00      1.54 o 
  -4  -8  -8        3.73        0.51      1.60 o 
  -5  -8  -8        1.71        2.63      1.76 o 
   4   7  -9       12.14       16.03      2.95 o 
   3   7  -9       83.81       93.27      5.34 o 
   2   7  -9       30.73       48.01      3.73 o 
  -1  -7   9      135.25      150.07      5.49 o 
   0  -7   9        5.52       12.91      4.42 o 
   5   6  -9       18.33       34.30      3.63 o 
   4   6  -9       44.55       45.40      3.79 o 
   3   6  -9        0.75        1.09      1.76 o 
   2   6  -9       25.15       42.04      3.36 o 
   1   6  -9        0.63        0.46      1.57 o 
   0  -6   9        0.08        0.00      2.95 o 
   1  -6   9       11.54       16.99      4.61 o 
   2  -6   9        0.21        0.00      1.95 o 
   5   5  -9       23.66       26.40      3.33 o 
   4   5  -9        8.19        8.56      2.25 o 
   3   5  -9       15.41       17.53      2.57 o 
   2   5  -9       22.02       35.46      3.00 o 
   1   5  -9        0.08        0.24      1.43 o 
   0  -5   9       18.94       22.32      2.09 o 
   1  -5   9        7.53       12.16      3.79 o 
   2  -5   9        4.76        5.80      2.06 o 
   3  -5   9        4.94        6.17      2.28 o 
   6   4  -9        2.43        0.00      2.17 o 
   5   4  -9        6.23       10.22      2.51 o 
   4   4  -9        7.65       11.04      2.35 o 
   3   4  -9        1.30        2.17      1.60 o 
   2   4  -9        0.57        0.03      1.33 o 
   1   4  -9        0.99        0.41      1.53 o 
   0  -4   9       22.56       20.62      1.60 o 
   1  -4   9        0.55        1.25      1.21 o 
   2  -4   9       79.80       56.48      3.36 o 
   3  -4   9        1.96      240.91     12.42 o 
   4  -4   9       73.58       70.86      4.12 o 
   6   3  -9        5.64        4.64      2.39 o 
   5   3  -9       17.14       16.78      2.95 o 
   4   3  -9        9.35        7.49      2.10 o 
  -3  -3   9       89.71       79.57      3.22 o 
  -2  -3   9       30.56       75.45      4.59 o 
  -1  -3   9      128.29      108.65      3.11 o 
   0  -3   9       62.60       62.31      2.64 o 
   1  -3   9       44.35       41.51      1.67 o 
   2  -3   9       41.70       36.47      2.70 o 
   3  -3   9        0.03        0.43      1.59 o 
   4  -3   9        5.04        4.96      2.04 o 
   5  -3   9        9.83       12.54      2.59 o 
   6   2  -9        2.25        3.92      2.44 o 
  -5  -2   9       16.78       18.94      1.64 o 
  -4  -2   9        0.06        0.53      1.02 o 
  -3  -2   9       33.48       31.93      1.74 o 
  -2  -2   9       11.42        9.98      1.52 o 
  -1  -2   9       20.87       17.61      1.44 o 
   0  -2   9       18.02       19.31      1.48 o 
   1  -2   9        1.21        0.52      0.61 o 
   2  -2   9        0.55        0.00      1.12 o 
   3  -2   9        0.06        1.02      1.43 o 
   4  -2   9       12.56       14.41      2.30 o 
   5  -2   9        1.57        0.35      1.90 o 
  -5  -1   9       18.97       22.89      1.83 o 
  -4  -1   9        6.12        6.21      1.27 o 
  -3  -1   9        0.27       18.96      1.85 o 
  -2  -1   9        2.44        2.33      1.21 o 
  -1  -1   9       73.76       62.64      4.18 o 
   0  -1   9       11.73       16.70      1.10 o 
   1  -1   9      191.41      157.07      3.25 o 
   2  -1   9       49.83       46.62      2.55 o 
   3  -1   9      156.51      138.13      4.88 o 
   4  -1   9       55.36       51.48      3.14 o 
   5  -1   9       73.32       75.70      3.96 o 
   6  -1   9       28.82       39.42      3.54 o 
  -5   0   9        5.42        5.40      1.65 o 
  -4   0   9       44.92       44.62      2.68 o 
  -3   0   9       47.93       50.07      2.72 o 
  -1   0   9      106.21      103.99      3.53 o 
   0   0   9        1.70        5.97      2.13 o 
   1   0   9       70.32       66.15      2.28 o 
   2   0   9       29.71       31.41      1.77 o 
   3   0   9        5.91        9.61      1.70 o 
   4   0   9       18.69       21.49      2.34 o 
   5   0   9        2.53        1.03      1.67 o 
   6   0   9        1.94        1.27      1.93 o 
  -5   1   9        0.30        0.37      1.59 o 
  -4   1   9        0.86        2.39      1.50 o 
  -3   1   9       25.14       28.29      2.28 o 
  -2   1   9        3.82        3.36      1.39 o 
  -1   1   9       28.70       32.07      2.18 o 
   0   1   9       28.07       28.19      3.29 o 
   1   1   9        1.63        2.52      0.89 o 
   2   1   9       19.05       18.92      1.49 o 
   3   1   9       12.19       20.91      1.66 o 
   4   1   9        0.24        0.00      1.29 o 
   5   1   9       19.85       18.21      2.28 o 
   6   1   9        2.83        3.44      1.85 o 
   7   1   9        8.99        7.33      2.35 o 
  -4   2   9        0.34        0.37      1.46 o 
  -3   2   9       24.31       31.10      2.38 o 
  -2   2   9       14.58       11.14      1.76 o 
  -1   2   9       17.77       17.13      1.79 o 
   0   2   9       24.62       31.77      2.16 o 
   1   2   9        5.58        3.41      2.13 o 
   3   2   9        9.13      107.13      3.23 o 
   4   2   9        3.64        1.75      1.08 o 
   5   2   9       34.50       29.22      2.61 o 
   6   2   9        8.66       57.54      5.95 o 
   7   2   9       52.76       43.97      3.54 o 
  -4   3   9        0.46        1.95      1.68 o 
  -3   3   9        0.67        1.08      1.53 o 
  -2   3   9        5.41        3.50      1.52 o 
  -1   3   9       25.62       32.14      2.36 o 
   0   3   9       36.29       43.98      2.49 o 
   1   3   9       69.90       54.59      4.18 o 
   2   3   9       85.99      151.85      7.15 o 
  -3  -3  -9       52.16      100.21      4.57 o 
   4   3   9       57.59       49.95      2.74 o 
   5   3   9       15.12      306.81     12.14 o 
  -7  -3  -9        3.62        0.00      2.13 o 
  -3   4   9        0.25        4.89      1.77 o 
  -2   4   9        1.49        1.52      1.41 o 
  -1   4   9        2.77        3.51      1.49 o 
   0   4   9       15.61       15.88      1.84 o 
   1   4   9       30.33       30.15      2.23 o 
   2   4   9       30.20       35.87      3.67 o 
   3   4   9       95.47       82.03      5.10 o 
   4   4   9       15.11       18.99      1.81 o 
   5   4   9      102.11       96.95      3.85 o 
   6   4   9        1.82        2.88      1.50 o 
  -7  -4  -9       43.15       36.84      3.92 o 
  -2   5   9       77.65       62.15      3.31 o 
  -1   5   9       11.54       12.19      1.89 o 
   0   5   9       48.98       50.43      2.75 o 
   1   5   9        0.01        0.51      1.21 o 
   2   5   9        0.22       45.55      3.86 o 
   3   5   9        7.19        7.44      2.49 o 
   4   5   9       54.80       44.12      4.07 o 
   5   5   9        8.68        8.76      1.59 o 
   6   5   9      127.36      110.15      4.31 o 
   7   5   9        2.84        2.73      1.70 o 
  -1   6   9       29.80       27.40      2.54 o 
   0   6   9       14.75       13.66      1.91 o 
   1   6   9       93.55       83.38      3.48 o 
   2   6   9        5.38       10.01      2.69 o 
   3   6   9       91.30       88.65      5.42 o 
   4   6   9        0.92        0.76      1.07 o 
   5   6   9       37.44       47.87      4.28 o 
   6   6   9        0.78        0.00      1.29 o 
   7   6   9        1.95        4.46      1.68 o 
   0   7   9        1.28        0.00      1.44 o 
   1   7   9       38.87       40.47      2.70 o 
   2   7   9       22.92       28.69      3.73 o 
   3   7   9       38.65       38.29      4.07 o 
   4   7   9       29.20       28.37      2.31 o 
   5   7   9       22.73       26.11      2.19 o 
   2   8   9        1.53        0.00      2.29 o 
  -3  -8  -9        0.59        1.13      1.67 o 
  -4  -8  -9        0.65        0.85      1.64 o 
  -5  -8  -9        1.16        0.17      1.60 o 
   4   6 -10      240.36      228.45      9.31 o 
   3   6 -10      188.41      168.12      7.35 o 
   2   6 -10      331.76      325.89     11.56 o 
  -1  -6  10      135.07      131.95      4.99 o 
   0  -6  10      254.36      262.09     13.51 o 
   1  -6  10       56.90       66.56      6.72 o 
   4   5 -10       11.08       10.32      2.47 o 
   3   5 -10       13.85       13.76      2.54 o 
   2   5 -10        0.29        2.06      1.64 o 
  -1  -5  10        0.70        0.00      1.25 o 
   0  -5  10        0.06        0.51      3.00 o 
   1  -5  10       10.17        7.23      3.67 o 
   2  -5  10        0.02        0.25      1.90 o 
   5   4 -10       38.86       38.34      4.01 o 
   4   4 -10        0.40        2.73      1.95 o 
   3   4 -10       38.82       33.77      3.32 o 
   2   4 -10        3.17        5.34      1.88 o 
  -1  -4  10       32.58       35.00      2.54 o 
   0  -4  10       21.92       19.04      2.00 o 
   1  -4  10       34.57       36.05      2.29 o 
   2  -4  10       22.25       20.54      2.52 o 
   3  -4  10       32.74       30.36      3.05 o 
   5   3 -10       18.96       35.00      3.75 o 
   4   3 -10        0.21        2.63      1.94 o 
   3   3 -10       23.06       23.45      2.88 o 
  -2  -3  10        0.25        1.00      1.28 o 
  -1  -3  10        4.80        3.44      1.09 o 
   0   3 -10        0.15        2.98      1.40 o 
   1  -3  10        4.43        4.00      1.32 o 
   2  -3  10        4.04        5.86      1.44 o 
   3  -3  10       15.89       12.41      2.16 o 
   4  -3  10       18.20       13.32      2.58 o 
   5   2 -10       22.97       22.89      3.32 o 
  -4  -2  10       73.21       65.16      2.52 o 
  -3  -2  10       34.44       38.35      1.95 o 
  -2  -2  10      107.31      104.77      3.80 o 
  -1  -2  10       58.82       56.61      2.70 o 
   0  -2  10       59.89       50.26      2.17 o 
   1  -2  10       59.71       58.87      1.95 o 
   2  -2  10        4.89        3.30      1.23 o 
   3  -2  10       20.81       29.23      2.61 o 
   4  -2  10        1.35        0.06      1.77 o 
   5  -2  10        0.72        0.00      1.91 o 
  -5  -1  10        5.47        5.65      1.42 o 
  -4  -1  10       11.39       10.60      1.49 o 
  -3  -1  10        0.02       21.59      1.64 o 
  -2  -1  10        1.12        0.22      1.20 o 
  -1  -1  10        2.20        4.25      1.32 o 
   0  -1  10       14.67       17.12      1.73 o 
   1  -1  10        0.48        1.00      0.98 o 
   2  -1  10       40.02       35.58      2.02 o 
   3  -1  10       36.43       34.25      2.65 o 
   4  -1  10       19.71       18.40      2.45 o 
   5  -1  10       82.07       72.92      4.10 o 
  -5   0  10        0.19        0.61      1.51 o 
  -4   0  10       45.50       40.01      2.80 o 
  -3   0  10        1.78        1.90      1.39 o 
  -2   0  10      195.65      151.12      4.72 o 
  -1   0  10        2.55        2.63      2.22 o 
   0   0  10      537.43      466.88     16.58 o 
   1   0  10        1.58        0.26      0.81 o 
   2   0  10      508.80      389.62      8.21 o 
   3   0  10       27.20       33.66      2.37 o 
   4   0  10      299.84      263.60      7.90 o 
   5   0  10       18.01       20.46      2.61 o 
   6   0  10      115.56      109.70      5.11 o 
  -4   1  10        0.85        0.36      1.50 o 
  -3   1  10      377.28      331.62      8.54 o 
  -2   1  10        7.24        7.07      1.62 o 
  -1   1  10      354.62      278.22      7.20 o 
   0   1  10       12.29       12.91      2.83 o 
   1   1  10      210.15      168.34      7.76 o 
   2   1  10        0.38        0.79      1.00 o 
   3   1  10       85.29       70.99      2.70 o 
   4   1  10        4.73        5.06      1.41 o 
   5   1  10       35.08       34.55      2.95 o 
   6   1  10        5.58       17.12      2.62 o 
  -4   2  10        1.56        0.36      1.53 o 
  -3   2  10        0.15        0.06      1.43 o 
  -2   2  10        0.07        3.27      1.49 o 
  -1   2  10        0.76        0.83      1.26 o 
   0   2  10        0.08       10.83      2.70 o 
   1   2  10        0.02        0.00      1.72 o 
   2   2  10        3.89        2.54      2.37 o 
   3   2  10       10.23       20.36      1.68 o 
   4   2  10        2.79        2.77      1.31 o 
   5   2  10       27.29       56.84      2.69 o 
   6   2  10        0.46      233.44     12.16 o 
  -3   3  10        0.43        2.39      1.62 o 
  -2   3  10       53.90       56.41      3.08 o 
  -1   3  10        1.56        2.81      1.44 o 
   0   3  10      119.92      112.02      3.98 o 
   1   3  10        0.49        1.04      2.08 o 
   2   3  10      121.16      119.21      6.33 o 
   3   3  10       17.07       19.56      3.29 o 
   4   3  10       33.73       35.74      2.48 o 
   5   3  10       29.32       77.89      3.48 o 
   6   3  10        0.01        1.51      1.51 o 
  -2   4  10        1.01        2.31      1.59 o 
  -1   4  10       21.84       23.00      2.25 o 
   0   4  10        9.76        7.29      1.64 o 
   1   4  10       81.74       74.00      5.10 o 
   2   4  10        6.11        5.58      2.47 o 
   3   4  10      123.91      116.55      6.46 o 
   4   4  10        0.42        2.22      2.37 o 
   5   4  10       74.59       74.79      3.54 o 
   6   4  10        7.67        8.61      1.85 o 
  -2   5  10       96.59       87.94      4.04 o 
  -1   5  10        0.60        1.87      1.57 o 
   0   5  10       90.31       80.45      3.58 o 
   1   5  10        0.02        0.15      1.29 o 
   2   5  10       40.99       44.75      4.18 o 
   3   5  10        0.66        0.10      1.98 o 
   4   5  10       11.13        9.98      2.76 o 
   5   5  10       11.30        6.36      2.66 o 
   6   5  10        8.97       10.75      1.98 o 
   1   6  10       13.88       11.67      1.88 o 
   2   6  10       89.53       70.38      5.17 o 
   3   6  10       49.05       42.89      4.11 o 
   4   6  10      110.20       97.96      5.99 o 
   5   6  10       83.98       81.01      5.58 o 
   6   6  10       71.87       64.24      5.24 o 
   1   7  10       38.22       45.21      2.97 o 
   2   7  10       91.60      108.96      6.60 o 
   3   7  10       22.60       29.66      3.96 o 
   4   7  10       44.60       60.03      3.20 o 
   5   7  10       14.14       23.14      3.63 o 
   3   5 -11        5.14        9.75      2.47 o 
   2   5 -11        9.83        6.43      2.13 o 
  -1  -5  11        1.42        1.42      1.45 o 
   0  -5  11        1.07        0.00      2.85 o 
   1  -5  11        1.29        0.51      3.22 o 
   4   4 -11        2.22        0.00      2.08 o 
   3   4 -11        2.41        5.24      2.22 o 
  -1  -4  11        0.06        0.80      1.37 o 
   0  -4  11       29.56        6.62      2.16 o 
   1  -4  11        5.24        3.55      3.07 o 
   2  -4  11       10.88       14.00      1.98 o 
   4   3 -11       27.78       30.17      3.51 o 
   3   3 -11        0.41        2.92      1.81 o 
   2   3 -11       67.25       53.74      3.85 o 
  -1  -3  11        3.05        0.79      1.23 o 
   0  -3  11       69.07       55.81      2.43 o 
   1  -3  11       13.93       11.40      1.93 o 
   2  -3  11       26.98       26.09      2.13 o 
   3  -3  11        9.49        9.58      2.15 o 
   4   2 -11        2.26        1.08      1.44 o 
  -3  -2  11        4.39        6.29      1.72 o 
  -2  -2  11        4.24        4.71      1.53 o 
  -1  -2  11        0.40        0.15      1.20 o 
   0  -2  11        0.60        0.63      1.10 o 
   1  -2  11        4.96        4.31      1.32 o 
   2  -2  11        0.73        0.58      1.07 o 
   3  -2  11        2.81        2.02      1.39 o 
   4  -2  11        0.33        0.48      1.82 o 
  -4  -1  11       15.82       19.31      1.82 o 
  -3  -1  11       12.52       13.11      1.56 o 
  -2  -1  11       18.89       19.24      2.09 o 
  -1  -1  11       34.74       31.58      2.35 o 
   0  -1  11       10.15        7.14      1.53 o 
   1  -1  11       75.82       70.80      3.01 o 
   2  -1  11        5.98        5.19      1.36 o 
   3  -1  11      160.80      187.57      5.06 o 
   4  -1  11        8.98       13.65      2.41 o 
   5  -1  11       52.93       51.55      3.86 o 
  -4   0  11       18.26       16.79      2.26 o 
  -3   0  11        2.53        2.33      1.57 o 
  -2   0  11       35.00       27.82      2.35 o 
  -1   0  11        0.09        0.72      2.25 o 
   0   0  11       31.67       40.93      4.11 o 
   1   0  11        1.80        4.07      2.42 o 
   2   0  11        0.54        2.97      1.15 o 
   3   0  11        0.82        2.37      1.32 o 
   4   0  11       17.06       14.87      1.87 o 
   5   0  11        2.50        4.50      2.27 o 
  -3   1  11       93.55       76.80      3.66 o 
  -2   1  11        4.61        3.30      1.53 o 
  -1   1  11      180.65      142.99      4.70 o 
   0   1  11        2.95        0.70      2.44 o 
   1   1  11      213.43      158.69      7.66 o 
   2   1  11        2.01        1.19      2.47 o 
   3   1  11      119.78       92.37      3.20 o 
   4   1  11        4.83        5.09      1.52 o 
   5   1  11       29.75       25.61      2.31 o 
  -3   2  11        0.03        0.16      1.58 o 
  -2   2  11       14.16       11.25      1.89 o 
  -1   2  11        0.00        1.24      1.36 o 
   0   2  11        1.52        0.19      2.37 o 
   1   2  11        3.79        4.38      2.51 o 
   2   2  11       31.62       52.05      4.57 o 
   3   2  11       23.46       25.84      3.65 o 
   4   2  11       34.25       30.10      2.20 o 
   5   2  11       30.66       31.66      2.60 o 
   6   2  11       10.53       10.75      2.44 o 
  -2   3  11        0.01        0.99      1.53 o 
  -1   3  11       13.99       14.61      1.98 o 
   0   3  11        4.62        9.34      2.98 o 
   1   3  11        2.06        3.02      2.35 o 
   2   3  11        4.86        7.97      2.66 o 
   3   3  11        1.97        3.53      2.57 o 
   4   3  11        0.00        0.00      2.27 o 
   5   3  11        3.93        6.36      1.66 o 
   6   3  11        2.57        1.81      1.70 o 
  -2   4  11       23.40       22.45      2.48 o 
  -1   4  11        3.77        3.22      1.70 o 
   0   4  11       35.16       34.37      2.62 o 
   1   4  11        2.49        1.62      2.37 o 
   2   4  11       23.90       25.84      3.85 o 
   3   4  11        4.33        6.48      2.57 o 
   4   4  11        8.06        7.81      2.90 o 
   5   4  11       10.38        8.72      3.04 o 
   6   4  11        3.79        4.07      1.82 o 
  -1   5  11        0.00        0.65      1.58 o 
   0   5  11       11.47       13.12      2.05 o 
   1   5  11        0.63        0.00      2.20 o 
   2   5  11        7.78       11.66      3.07 o 
   3   5  11        8.25        6.09      2.83 o 
   4   5  11        0.26        0.00      2.27 o 
   5   5  11       21.63       27.00      4.07 o 
   6   5  11        5.89        2.76      2.80 o 
   1   6  11       42.46       45.57      4.93 o 
   2   6  11       83.10      147.37      7.97 o 
   3   6  11       72.79       75.04      5.54 o 
   4   6  11        5.80        4.28      2.70 o 
   5   6  11       54.38       56.84      5.01 o 
   1   4 -12        0.33        0.60      1.84 o 
   0  -4  12       39.66       54.34      5.42 o 
   1  -4  12        3.62        6.24      3.41 o 
   2   3 -12       95.65       97.86      5.32 o 
   1   3 -12       21.41       24.39      2.92 o 
   0  -3  12      120.31      111.69      6.31 o 
   1  -3  12       15.43       20.93      2.71 o 
   2  -3  12      120.84      114.24      3.98 o 
  -3  -2  12       37.72       43.23      2.96 o 
  -2  -2  12        2.29        0.95      1.51 o 
  -1  -2  12       19.36       22.60      2.27 o 
   0  -2  12        2.52        3.26      1.43 o 
   1  -2  12        1.33        0.94      2.44 o 
   2  -2  12        3.05        0.52      1.30 o 
   3  -2  12        3.36        2.37      1.48 o 
  -3  -1  12        0.04        1.16      1.64 o 
  -2  -1  12       30.05       30.99      2.67 o 
  -1  -1  12        2.27        1.16      1.44 o 
   0  -1  12       45.10       41.10      2.61 o 
   1  -1  12        9.71        7.40      2.92 o 
   2  -1  12       26.06       29.13      3.99 o 
   3  -1  12       26.22       35.83      2.83 o 
   4  -1  12        4.21        4.25      1.74 o 
  -3   0  12        2.87        1.13      1.60 o 
  -2   0  12        4.45        5.99      2.83 o 
  -1   0  12        1.30        0.58      2.42 o 
   0   0  12        3.71        7.15      2.80 o 
   1   0  12       13.42       14.94      3.24 o 
   2   0  12        0.19        1.53      2.49 o 
   3   0  12       12.94       13.17      3.45 o 
   4   0  12        4.75        2.98      1.37 o 
  -3   1  12        4.13        3.22      1.85 o 
  -2   1  12        1.27        0.74      1.49 o 
  -1   1  12       10.93       11.03      3.19 o 
   0   1  12        0.76       12.48      3.04 o 
   1   1  12       12.68        9.96      3.10 o 
   2   1  12        0.07        1.01      2.57 o 
   3   1  12        4.04        1.47      2.70 o 
   4   1  12        0.34        0.00      1.64 o 
   5   1  12        0.22        0.41      1.65 o 
  -2   2  12       17.45       20.64      2.40 o 
  -1   2  12        2.01        1.74      1.53 o 
   0   2  12       13.21       11.39      3.26 o 
   1   2  12        7.73       10.44      3.10 o 
   2   2  12        8.34       11.60      3.17 o 
   3   2  12       11.64       12.76      3.60 o 
   4   2  12        5.12        3.85      2.78 o 
   5   2  12        4.13        8.71      2.09 o 
  -1   3  12        3.32        6.80      1.89 o 
   1   3  12        7.30       12.23      3.32 o 
   3   3  12       24.21       28.24      4.11 o 
   4   3  12        8.50        9.88      3.24 o 
   5   3  12       60.43       53.58      5.08 o 
  -1   4  12       59.21       62.12      3.46 o 
   0   4  12       66.99       65.66      5.37 o 
   1   4  12       69.88       64.47      5.39 o 
   2   4  12       81.08       88.33      6.02 o 
   3   4  12       40.91       43.30      4.76 o 
   4   4  12       59.59       56.81      5.08 o 
   5   4  12       11.11       19.78      3.89 o 
   1   5  12        4.94        2.35      2.80 o 
   2   5  12        3.56        2.29      2.59 o 
   3   5  12       27.17       20.50      3.82 o 
   4   5  12        5.69        4.86      2.76 o 
   1   3 -13      108.56      100.79      5.51 o 
  -2  -2  13       59.53       49.89      3.19 o 
  -1  -2  13       34.52       41.45      2.88 o 
   0  -2  13       32.58       41.66      4.49 o 
   1  -2  13       21.09       22.67      3.85 o 
   2  -2  13       10.81       10.95      3.45 o 
  -2  -1  13        0.85        1.48      1.67 o 
  -1  -1  13        4.00        2.38      1.72 o 
   0  -1  13        0.17        0.45      1.50 o 
   1  -1  13        5.57        6.05      2.92 o 
   2  -1  13        0.10        0.00      2.49 o 
   3  -1  13        4.76        2.80      3.07 o 
  -2   0  13        1.09        0.00      2.51 o 
  -1   0  13        0.93        0.00      2.44 o 
   0   0  13        2.00        0.78      2.51 o 
   1   0  13        1.17        0.31      2.61 o 
   2   0  13        3.01        2.35      2.90 o 
   3   0  13        3.78        8.34      3.33 o 
  -1   1  13        1.58        2.88      2.90 o 
   0   1  13        7.98        6.70      3.07 o 
   1   1  13        0.02        0.00      2.54 o 
   2   1  13       13.76       16.49      3.67 o 
   3   1  13        2.84        0.22      2.95 o 
   4   1  13       23.30       22.36      4.26 o 
  -1   2  13       12.04       12.52      3.51 o 
   0   2  13       31.49       42.60      5.02 o 
   1   2  13       23.46       21.35      3.99 o 
   2   2  13       20.25       23.93      4.01 o 
   3   2  13       23.51       27.71      4.42 o 
   4   2  13        4.87        7.33      3.41 o 
   0   3  13        0.65        7.97      3.26 o 
   1   3  13       88.33       80.48      6.18 o 
   3   3  13      150.26      138.91      7.90 o 
   4   3  13        4.94        7.66      3.48 o 
   1   4  13        4.03        6.48      3.41 o 
   2   4  13      279.27      275.22     12.33 o 
   3   4  13        8.38       15.30      3.77 o 
                                                 
